# Supplementary material for: Predictors of severe strongyloidiasis and mortality in hospitalized patients from Southern Thailand
Source: PLoS Negl Trop Dis. 2026 Apr 20;20(4):e0014252. doi: 10.1371/journal.pntd.0014252 (PMC13108898; doi:10.1371/journal.pntd.0014252)
Supplement: S1 Dataset — (XLSX) [file pntd.0014252.s005.xlsx]

## Sheet: Main
ID	date_rq	time_rq	date_out	ward	bdate	sex	age	adm_d	disc_d	los	dm	ckd	copd	heart_disease	cirrhosis	solid_malignancy	hemato_malignancy	solid_organ_transplant	stemcell_transplant	hiv	autoimmune	alcoholism	pregnancy	corticosteroid_60day	immunosuppressived_60day	cmt_60day	diag1	diag2	diag	date_diag	vasopressor	bacteremia	sum_albendazole	sum_ivermectin	anti_parasitic_start	anti_parasitic_stop	group_anti_parasitic	antibiotic_7day	ventilator_7day	icu_7day	disc_status	date_death	inhospital_death	date_death_moph	death_moph	max_temp	max_pulse	max_rr	min_sbp
1	2018-01-03	09:25	2018-01-03 11:36:05	Ward อายุรกรรมชาย 1	1939-07-01	male	78.51	2017-12-29	2018-01-20	23	no	no	no	no	no	no	yes	no	no	no	no	no	no	yes	no	no	0	1	severe strongyloidiasis	2018-01-03	no	yes	16	17	2018-01-03 14:54:22	2018-01-19 20:06:22	albendazole + ivermectin	yes	yes	no	improve			2018-06-09	yes	39.5	156	40	100
2	2018-01-09	11:10	2018-01-09 13:13:49	Ward ห้องผ่าตัด	1942-07-01	male	75.53	2018-01-03	2018-01-12	10	no	no	no	no	no	no	no	no	no	no	no	no	no	no	no	no	0	0	other	2018-01-09	no	no	3	0	2018-01-09 20:18:16	2018-01-11 20:23:22	albendazole	yes	no	no	improve			2019-11-29	yes	38.7	86	26	110
3	2018-01-17	07:40	2018-01-17 09:03:38	Ward หูคอจมูก	1967-12-04	male	50.12	2018-01-09	2018-01-26	18	no	no	no	no	no	yes	no	no	no	no	no	no	no	yes	no	yes	0	0	other	2018-01-17	no	no	0	2	2018-01-17 17:01:01	2018-01-18 08:26:21	ivermectin	yes	no	no	improve			2019-05-25	yes	38.4	104	24	110
4	2018-02-22	13:03	2018-02-22 14:25:45	Ward อายุรกรรมชาย 1	1945-09-12	male	72.45	2018-01-25	2018-02-24	31	no	no	no	yes	no	no	yes	no	no	no	no	no	no	no	no	no	0	0	other	2018-02-22	no	no	3	2	2018-02-07 20:01:52	2018-02-23 09:18:51	albendazole + ivermectin	yes	no	no	improve			2018-03-06	yes	37.2	111	26	101
5	2018-02-27	09:08	2018-02-27 11:21:04	Ward นรีเวชสามัญ	1949-07-01	female	68.66	2018-02-20	2018-03-14	23	no	no	no	no	no	yes	no	no	no	no	no	no	no	yes	no	yes	0	0	other	2018-02-27	no	no	0	2	2018-02-27 18:02:44	2018-02-28 09:02:03	ivermectin	yes	no	no	improve			2021-01-18	yes	38	101	24	95
6	2018-03-12	09:06	2018-03-12 10:03:22	Ward อายุรกรรมชาย 1	1947-02-06	male	71.09	2018-03-08	2018-03-15	8	yes	yes	no	no	no	no	no	yes	no	no	no	no	no	no	no	no	0	0	other	2018-03-12	no	no	3	2	2018-03-12 15:06:10	2018-03-15 05:54:57	albendazole + ivermectin	no	no	no	not improve			2018-03-24	yes	37.3	85	25	95
7	2018-03-14	12:57	2018-03-14 15:04:55	Ward อายุรกรรมหญิง	1959-11-25	female	58.3	2018-03-10	2018-03-16	7	no	no	no	no	no	yes	no	no	no	no	no	no	no	yes	no	yes	0	0	other	2018-03-14	yes	no	0	2	2018-03-15 10:04:37	2018-03-16 06:43:04	ivermectin	no	yes	no	not improve			2018-03-16	yes	37.9	127	30	90
8	2018-03-19	11:27	2018-03-19 11:57:21	Ward อายุรกรรมทั่วไป	1956-07-01	male	61.71	2018-03-14	2018-03-21	8	no	no	no	no	yes	yes	no	no	no	no	no	no	no	yes	no	yes	0	0	other	2018-03-19	no	no	0	2	2018-03-19 17:15:27	2018-03-20 16:46:05	ivermectin	no	no	no	improve			2018-05-21	yes	39.9	117	22	117
9	2018-03-19	13:24	2018-03-19 14:16:51	Ward อายุรกรรมชาย 1	1957-04-17	male	60.92	2018-03-18	2018-04-22	36	no	no	no	no	no	no	yes	no	no	no	yes	no	no	no	no	no	0	1	severe strongyloidiasis	2018-03-19	no	no	17	17	2018-03-19 19:06:51	2018-04-04 17:54:12	albendazole + ivermectin	yes	no	no	improve					38.6	91	24	132
10	2018-05-03	13:33	2018-05-03 14:53:13	Ward Sur-ICU	1956-04-13	male	62.05	2018-04-30	2018-05-12	13	no	no	no	yes	no	no	no	no	no	no	no	no	no	no	no	no	0	0	other	2018-05-03	yes	no	0	1	2018-05-03 22:29:44	2018-05-03 22:29:44	ivermectin	yes	yes	yes	improve			2018-06-16	yes	36.8	100	23	95
11	2018-05-07	13:58	2018-05-07 15:15:01	Ward Sur-ICU	1943-07-23	male	74.79	2018-04-18	2018-06-25	69	no	yes	no	no	no	no	no	no	no	no	no	no	no	no	no	no	0	0	other	2018-05-07	no	no	0	1	2018-05-07 20:42:46	2018-05-07 20:42:46	ivermectin	yes	yes	yes	improve			2018-07-14	yes	38.2	80	32	106
12	2018-05-15	09:58	2018-05-15 10:50:05	Ward อายุรกรรมชาย 1	1949-11-09	male	68.51	2018-04-22	2018-05-22	31	no	no	yes	yes	no	no	no	no	no	no	no	no	no	yes	no	no	0	0	other	2018-05-15	no	no	0	5	2018-05-15 13:15:01	2018-05-22 05:41:15	ivermectin	yes	yes	no	dead	2018-05-22	yes	2018-05-22	yes	38.8	108	36	110
13	2018-05-18	10:16	2018-05-18 11:02:08	Ward เด็ก 2	2005-04-04	female	13.12	2018-05-14	2018-06-25	43	no	no	no	no	no	no	no	no	no	no	yes	no	no	yes	no	no	0	0	other	2018-05-18	no	no	0	2	2018-05-19 15:22:49	2018-05-25 13:22:38	ivermectin	yes	no	no	improve			2019-03-22	yes	37.4	96	28	128
14	2018-05-22	11:04	2018-05-22 11:35:51	Ward ศัลยกรรมชาย 1	1950-09-21	male	67.67	2018-05-03	2018-05-27	25	yes	no	no	yes	no	no	no	no	no	no	no	no	no	no	no	no	0	0	other	2018-05-22	no	no	3	0	2018-05-23 19:57:17	2018-05-25 20:01:56	albendazole	yes	no	no	improve			2020-09-22	yes	39.9	95	28	89
15	2018-06-14	07:38	2018-06-14 08:56:26	Ward พิเศษเฉลิมพระบารมี 9	1960-03-09	male	58.26	2018-06-12	2018-06-25	14	no	no	no	yes	no	yes	no	no	no	no	no	no	no	yes	no	no	0	0	other	2018-06-14	no	no	0	2	2018-06-14 21:19:29	2018-06-15 10:10:37	ivermectin	yes	no	no	dead	2018-06-25	yes	2018-06-25	yes	38.8	108	28	100
16	2018-06-18	08:35	2018-06-18 10:01:31	Ward อายุรกรรมชาย 1	1964-04-05	male	54.2	2018-06-15	2018-06-25	11	yes	no	no	no	yes	yes	no	no	no	no	no	no	no	no	no	no	0	0	other	2018-06-18	no	no	0	2	2018-06-18 18:17:07	2018-06-19 10:15:11	ivermectin	yes	yes	no	improve			2018-10-29	yes	38.3	113	28	138
17	2018-07-05	09:56	2018-07-05 10:51:49	Ward นรีเวชสามัญ	1951-05-07	female	67.16	2018-07-03	2018-07-09	7	no	no	no	no	yes	yes	no	no	no	no	no	no	no	no	no	no	0	0	other	2018-07-05	no	no	1	1	2018-07-05 20:30:11	2018-07-05 20:30:11	albendazole + ivermectin	no	no	no	improve			2022-01-12	yes	36.9	94	24	93
18	2018-07-12	13:28	2018-07-12 14:44:35	Ward อายุรกรรมหญิง	1965-08-05	female	52.93	2018-07-10	2018-07-19	10	no	no	no	no	no	no	no	no	no	no	yes	no	no	no	no	no	0	0	other	2018-07-12	no	no	0	8	2018-07-12 20:23:07	2018-07-19 09:40:14	ivermectin	no	no	no	improve					37.7	97	24	101
19	2018-07-17	12:01	2018-07-17 13:42:02	Ward Med-ICU	1982-04-17	male	36.25	2018-07-13	2018-07-20	8	no	no	no	no	no	no	no	yes	no	no	no	no	no	yes	yes	no	0	0	other	2018-07-17	no	no						yes	no	yes	improve			2019-04-26	yes	36.8	96	26	140
20	2018-07-19	06:36	2018-07-19 09:42:49	Ward ศัลยกรรมชาย 1	1949-03-03	male	69.38	2018-07-16	2018-07-20	5	no	no	no	no	yes	yes	no	no	no	no	no	yes	no	yes	no	yes	0	0	other	2018-07-19	no	no						no	no	no	improve			2018-11-23	yes	36.9	98	20	112
21	2018-07-19	13:26	2018-07-19 14:18:46	Ward Med-ICU	1955-10-01	male	62.8	2018-07-02	2018-07-24	23	no	no	no	no	no	no	no	no	no	no	yes	no	no	yes	no	no	0	0	other	2018-07-19	no	yes	0	2	2018-07-19 21:40:56	2018-07-20 21:49:46	ivermectin	yes	yes	yes	dead	2018-07-24	yes	2018-07-24	yes	39.7	122	26	118
22	2018-08-08	09:02	2018-08-08 10:00:22	Ward อายุรกรรมชาย 2	1943-04-30	male	75.27	2018-08-07	2018-08-20	14	no	no	no	no	no	no	yes	no	no	no	no	no	no	yes	yes	yes	0	0	other	2018-08-08	no	no	0	2	2018-08-08 15:17:12	2018-08-09 07:41:46	ivermectin	yes	no	no	improve					37.1	88	20	144
23	2018-08-10	08:46	2018-08-10 10:03:01	Ward MRCU	1940-08-05	male	78.01	2018-07-10	2018-08-16	38	no	no	no	no	no	no	yes	no	no	no	no	no	no	yes	no	no	0	0	other	2018-08-10	yes	no	0	2	2018-08-10 11:56:29	2018-08-11 06:04:55	ivermectin	yes	yes	yes	dead	2018-08-16	yes	2018-08-16	yes	37.4	100	32	112
24	2018-08-23	06:56	2018-08-23 09:33:42	Ward อายุรกรรมชาย 1	1940-07-25	male	78.08	2018-08-16	2018-08-27	12	no	no	no	yes	no	no	no	no	no	no	no	no	no	no	no	no	0	0	other	2018-08-23	no	no	0	2	2018-08-24 12:06:21	2018-08-25 06:05:32	ivermectin	yes	no	no	improve			2021-02-27	yes	38.2	86	28	136
25	2018-08-29	14:36	2018-08-29 16:02:46	Ward อายุรกรรมหญิง	1984-10-15	female	33.87	2018-08-28	2018-09-04	8	no	no	no	yes	no	no	no	no	no	no	no	no	no	no	no	no	0	0	other	2018-08-29	no	no	2	2	2018-08-30 12:01:09	2018-09-04 09:04:17	albendazole + ivermectin	yes	no	no	improve					37.2	112	24	121
26	2018-09-12	14:40	2018-09-12 15:20:14	Ward ศัลยกรรมชาย 2	1961-02-17	male	57.57	2018-09-05	2018-09-20	16	no	no	no	no	no	yes	no	no	no	no	no	no	no	no	no	yes	0	0	other	2018-09-12	no	no	0	3	2018-09-12 18:29:58	2018-09-14 08:53:11	ivermectin	yes	no	no	improve			2019-04-06	yes	39.3	90	22	106
27	2018-09-21	10:16	2018-09-21 11:56:22	Ward พิเศษเฉลิมพระบารมี10	1933-09-28	male	84.98	2018-09-14	2018-10-14	31	no	no	no	no	no	no	no	no	no	no	no	no	no	no	no	no	0	0	other	2018-09-21	no	no	0	2	2018-09-21 20:25:30	2018-09-22 09:10:36	ivermectin	yes	no	no	improve					37	62	20	110
28	2018-10-09	11:25	2018-10-09 13:41:33	Ward อายุรกรรมหญิง	1967-03-22	female	51.55	2018-10-07	2018-10-12	6	no	no	no	yes	no	no	no	no	no	no	no	no	no	no	no	no	0	0	other	2018-10-09	no	no	0	3	2018-10-09 17:30:59	2018-10-11 18:33:23	ivermectin	yes	yes	no	dead	2018-10-12	yes	2018-10-12	yes	40.7	98	28	113
29	2018-10-10	07:21	2018-10-10 09:42:38	Ward อายุรกรรมชาย 1	1959-04-22	male	59.47	2018-10-09	2018-10-27	19	no	no	no	no	no	yes	no	no	no	no	no	no	no	yes	no	yes	0	0	other	2018-10-10	no	no	0	2	2018-10-10 14:16:39	2018-10-11 05:52:59	ivermectin	yes	no	no	dead	2018-10-27	yes	2018-10-27	yes	39.2	146	28	127
30	2018-10-11	13:56	2018-10-11 14:42:17	Ward พิเศษเฉลิมพระบารมี 8	1945-10-20	female	72.97	2018-10-01	2018-10-13	13	yes	no	yes	yes	no	yes	no	no	no	no	no	no	no	yes	no	no	0	0	other	2018-10-11	no	no	0	2	2018-10-12 16:51:22	2018-10-13 06:10:50	ivermectin	no	no	no	improve			2019-07-20	yes	36.8	74	22	105
31	2018-11-06	12:40	2018-11-06 14:40:21	Ward อายุรกรรมชาย 1	1940-07-01	male	78.35	2018-11-03	2018-11-09	7	no	no	yes	yes	no	no	no	no	no	no	no	no	no	yes	no	no	0	1	severe strongyloidiasis	2018-11-06	no	no	5	5	2018-11-05 21:01:50	2018-11-09 05:30:17	albendazole + ivermectin	yes	yes	yes	dead	2018-11-09	yes	2018-11-09	yes	39.8	137	30	81
32	2018-11-30	09:40	2018-11-30 10:59:45	Ward อุบัติเหตุ	1958-04-11	male	60.64	2018-11-20	2018-12-05	16	no	no	no	no	no	no	no	no	no	no	no	no	no	no	no	no	0	0	other	2018-11-30	no	no	0	2	2018-11-30 17:33:15	2018-12-01 08:35:12	ivermectin	yes	no	no	improve					38.2	80	24	131
33	2018-12-18	13:17	2018-12-18 15:00:43	Ward ศัลยกรรมชาย 2	1959-06-04	male	59.54	2018-12-16	2018-12-18	3	no	no	no	no	no	yes	no	no	no	no	no	no	no	yes	no	yes	0	0	other	2018-12-18	no	no	0	1	2018-12-18 18:38:21	2018-12-18 18:38:21	ivermectin	no	no	no	improve			2019-07-29	yes	36.8	80	22	106
34	2018-12-26	14:30	2018-12-26 15:27:23	Ward ศัลยกรรมหญิง	1923-07-01	female	95.49	2018-12-08	2019-03-29	112	no	yes	yes	no	no	no	no	no	no	no	no	no	no	no	no	no	0	0	other	2018-12-26	no	no	0	2	2018-12-26 20:34:06	2018-12-27 06:12:20	ivermectin	yes	yes	no	improve			2019-04-25	yes	37.4	78	22	121
35	2017-01-04	12:02	2017-01-04 13:09:53	Ward RCU	1940-07-01	male	76.51	2016-12-28	2017-01-06	10	no	no	yes	no	no	no	no	no	no	no	no	no	no	yes	no	no	0	0	other	2017-01-04	no	no	0	2	2017-01-04 20:35:44	2017-01-05 20:03:26	ivermectin	yes	no	yes	improve			2019-12-17	yes	37.2	96	32	115
36	2017-01-04	13:17	2017-01-04 14:33:41	Ward อายุรกรรมทั่วไป	1944-12-16	male	72.05	2017-01-02	2017-01-27	26	no	no	no	no	no	no	no	no	no	no	no	no	no	no	no	no	0	0	other	2017-01-04	no	no	0	21	2017-01-04 18:01:04	2017-01-23 06:37:05	ivermectin	yes	no	no	improve					37.9	120	24	100
37	2017-01-17	10:23	2017-01-17 11:36:00	Ward ศัลยกรรมชาย 2	1950-07-01	male	66.55	2016-12-29	2017-01-24	27	no	no	no	no	no	no	no	no	no	no	no	no	no	no	no	no	0	0	other	2017-01-17	no	no	7	0	2017-01-18 14:42:13	2017-01-24 06:27:03	albendazole	no	no	no	improve			2021-03-08	yes	37.3	84	22	108
38	2017-01-18	10:17	2017-01-18 11:16:56	Ward ศัลยกรรมประสาท	1972-08-06	male	44.45	2017-01-05	2017-02-11	38	no	no	no	no	no	yes	no	no	no	no	no	no	no	yes	no	no	0	1	severe strongyloidiasis	2017-01-18	no	no	13	14	2017-01-18 20:28:28	2017-01-31 07:54:15	albendazole + ivermectin	yes	no	no	improve			2017-09-28	yes	37.4	82	28	72
39	2017-02-07	09:57	2017-02-07 10:32:39	Ward อายุรกรรมชาย 1	1962-10-17	male	54.31	2017-02-02	2017-02-08	7	yes	no	no	yes	no	no	no	no	no	no	no	no	no	no	no	no	0	0	other	2017-02-07	no	no	0	1	2017-02-07 14:24:56	2017-02-07 14:24:56	ivermectin	no	no	no	improve					37.1	84	20	112
40	2017-02-17	12:29	2017-02-17 13:21:00	Ward พิเศษเฉลิมพระบารมี 9	1978-03-29	female	38.89	2017-02-02	2017-03-19	46	no	no	no	no	no	no	yes	no	no	no	yes	no	no	no	no	no	0	1	severe strongyloidiasis	2017-02-17	no	no	3	19	2017-02-17 21:13:46	2017-03-15 05:53:22	albendazole + ivermectin	yes	no	no	improve					37.6	122	24	100
41	2017-02-21	09:24	2017-02-21 10:22:51	Ward อายุรกรรมชาย 1	1960-07-21	male	56.59	2017-02-20	2017-03-03	12	no	no	no	no	no	no	no	no	no	no	yes	no	no	no	no	no	0	0	other	2017-02-21	no	no	0	2	2017-02-21 23:34:37	2017-02-22 09:10:34	ivermectin	no	no	no	improve					37.2	62	24	120
42	2017-02-27	08:27	2017-02-27 09:34:33	Ward ห้องผ่าตัด	1952-06-05	male	64.73	2017-02-24	2017-02-28	5	no	no	yes	no	no	no	no	no	no	no	no	no	no	yes	no	no	0	0	other	2017-02-27	no	no						no	no	no	improve					37.6	96	20	120
43	2017-03-01	07:24	2017-03-01 09:40:57	Ward พิเศษเฉลิมพระบารมี 8	1938-12-05	male	78.24	2017-01-27	2017-03-28	61	no	no	no	no	no	yes	no	no	no	no	no	no	no	no	no	no	0	0	other	2017-03-01	no	no	1	0	2017-03-07 19:59:29	2017-03-07 19:59:29	albendazole	yes	no	no	improve					37.7	88	26	130
44	2017-03-06	11:00	2017-03-06 12:40:51	Ward ห้องผ่าตัด	1934-07-01	male	82.68	2017-02-20	2017-04-02	42	yes	yes	no	no	no	yes	no	no	no	no	no	no	no	yes	no	no	0	0	other	2017-03-06	no	no	0	3	2017-03-06 18:49:41	2017-03-08 05:55:33	ivermectin	yes	no	no	improve	2017-04-02	yes	2017-04-02	yes	36.9	108	22	110
45	2017-03-10	07:35	2017-03-10 10:02:13	Ward พิเศษเฉลิมพระบารมี10	1955-02-13	male	62.07	2017-03-09	2017-03-13	5	no	no	no	no	no	no	yes	no	no	no	no	no	no	no	no	no	0	0	other	2017-03-10	no	no	0	2	2017-03-10 12:16:02	2017-03-11 08:23:18	ivermectin	no	no	no	improve					36.7	72	20	110
46	2017-03-15	13:08	2017-03-15 14:39:37	Ward อายุรกรรมหญิง	1937-07-26	female	79.64	2017-03-07	2017-04-20	45	no	no	no	no	no	yes	no	no	no	no	no	no	no	yes	no	no	0	0	other	2017-03-15	no	no	0	14	2017-03-16 12:03:24	2017-03-28 06:03:32	ivermectin	yes	yes	yes	improve			2017-09-18	yes	37.4	80	32	117
47	2017-03-17	07:16	2017-03-17 09:33:57	Ward อายุรกรรมทั่วไป	1989-08-22	female	27.57	2017-03-14	2017-04-19	37	no	no	no	yes	yes	no	no	no	no	no	no	no	no	no	no	no	0	0	other	2017-03-17	no	no	0	2	2017-03-17 14:18:58	2017-03-18 07:59:35	ivermectin	yes	yes	yes	improve					36.7	107	24	105
48	2017-04-19	14:13	2017-04-19 15:02:24	Ward ศัลยกรรมประสาท	1943-07-12	female	73.77	2017-04-12	2017-04-29	18	no	no	no	no	no	yes	no	no	no	no	no	no	no	yes	no	yes	0	0	other	2017-04-19	no	no	0	2	2017-04-20 06:25:23	2017-04-21 12:05:19	ivermectin	yes	no	no	not improve			2017-05-04	yes	37.6	128	32	101
49	2017-04-21	12:02	2017-04-21 14:35:21	Ward ศัลยกรรมชาย 2	1957-04-15	male	60.02	2017-04-11	2017-04-23	13	no	yes	no	no	no	no	no	no	no	no	no	no	no	no	no	no	0	0	other	2017-04-21	no	no	0	3	2017-04-21 17:34:00	2017-04-23 08:49:14	ivermectin	yes	no	no	improve			2017-11-04	yes	37.9	96	24	120
50	2017-04-27	15:17	2017-04-27 15:39:10	Ward พิเศษเฉลิมพระบารมี 8	1942-01-01	male	75.32	2017-04-18	2017-05-01	14	no	no	no	yes	no	no	no	no	no	no	no	no	no	yes	no	no	0	0	other	2017-04-27	no	no	6	0	2017-04-27 18:00:32	2017-04-30 07:57:55	albendazole	yes	no	no	improve					37	92	24	100
51	2017-05-05	13:08	2017-05-05 14:38:01	Ward อายุรกรรมหญิง	1936-07-01	female	80.84	2017-04-24	2017-07-15	83	yes	no	no	yes	no	no	no	no	no	no	no	no	no	no	no	no	0	0	other	2017-05-05	no	no	0	12	2017-05-05 18:23:01	2017-05-29 22:21:24	ivermectin	yes	yes	no	dead	2017-07-15	yes	2017-07-15	yes	38.1	103	30	118
52	2017-05-09	14:49	2017-05-09 15:34:30	Ward ศัลยกรรมชาย 1	1949-07-01	male	67.85	2017-04-24	2017-05-15	22	no	no	no	no	no	yes	no	no	no	no	yes	no	no	yes	no	no	0	0	other	2017-05-09	no	no	0	2	2017-05-10 10:02:14	2017-05-11 17:23:54	ivermectin	yes	yes	no	improve			2017-05-24	yes	36.5	88	26	94
53	2017-05-22	09:07	2017-05-22 10:15:04	Ward ศัลยกรรมหญิง	1950-07-01	female	66.89	2017-05-15	2017-05-27	13	no	no	no	yes	no	no	no	no	no	no	no	no	no	yes	no	no	0	0	other	2017-05-22	no	no	0	3	2017-05-23 18:12:29	2017-05-25 17:40:20	ivermectin	yes	no	no	improve					36.9	66	24	87
54	2017-05-30	05:44	2017-05-30 10:01:31	Ward ตา	1961-01-03	male	56.4	2017-05-25	2017-06-20	27	no	no	no	no	no	no	no	no	no	no	no	no	no	no	no	no	0	0	other	2017-05-30	no	no	0	3	2017-05-30 18:27:29	2017-06-01 08:48:57	ivermectin	yes	no	no	improve			2018-09-30	yes	37	105	22	130
55	2017-06-28	09:24	2017-06-28 15:53:19	Ward อายุรกรรมทั่วไป	1983-10-20	male	33.69	2017-06-23	2017-06-30	8	no	no	no	no	no	no	yes	no	no	no	no	no	no	no	no	no	0	0	other	2017-06-28	no	no	4	2	2017-06-26 20:24:51	2017-06-30 08:07:44	albendazole + ivermectin	no	no	no	improve					36.5	74	20	120
56	2017-07-31	13:40	2017-07-31 14:57:55	Ward อายุรกรรมทั่วไป	1948-03-16	female	69.37	2017-07-22	2017-08-12	22	no	no	no	no	no	yes	no	no	no	no	no	no	no	yes	no	yes	0	1	severe strongyloidiasis	2017-07-31	no	no	0	14	2017-07-31 18:28:03	2017-08-12 07:40:21	ivermectin	yes	yes	no	improve			2018-12-13	yes	37.5	90	22	120
57	2017-08-11	09:13	2017-08-11 10:00:27	Ward RCU	1949-05-15	male	68.24	2017-08-04	2017-08-15	12	no	no	no	no	no	yes	no	no	no	no	no	no	no	yes	no	no	1	1	severe strongyloidiasis	2017-08-11	yes	no	5	5	2017-08-11 11:39:21	2017-08-15 05:55:40	albendazole + ivermectin	yes	yes	yes	dead	2017-08-15	yes	2017-08-15	yes	40	141	31	108
58	2017-08-17	12:56	2017-08-17 14:41:11	Ward อายุรกรรมชาย 1	1932-10-01	male	84.88	2017-08-09	2017-08-21	13	yes	yes	yes	no	no	yes	no	no	no	no	no	no	no	no	no	no	0	0	other	2017-08-17	no	no	0	5	2017-08-17 18:09:12	2017-08-21 08:54:17	ivermectin	yes	no	no	improve			2017-09-05	yes	37.2	94	24	120
59	2017-09-04	11:01	2017-09-04 13:43:42	Ward อายุรกรรมหญิง	1948-07-01	female	69.18	2017-08-29	2017-09-07	10	yes	no	no	no	no	no	no	no	no	no	no	no	no	yes	no	no	0	0	other	2017-09-04	no	no	0	2	2017-09-04 18:25:33	2017-09-05 18:02:47	ivermectin	yes	no	no	improve					36.9	81	20	111
60	2017-09-11	09:27	2017-09-11 10:06:56	Ward ศัลยกรรมชาย 1	1943-11-22	male	73.8	2017-09-05	2017-09-25	21	no	no	no	no	no	yes	no	no	no	no	no	no	no	no	no	no	0	0	other	2017-09-11	no	no	0	2	2017-09-11 13:57:43	2017-09-12 10:03:00	ivermectin	yes	yes	no	improve			2018-01-10	yes	39.9	128	28	103
61	2017-09-12	09:11	2017-09-12 10:14:12	Ward อายุรกรรมชาย 1	1943-07-01	male	74.2	2017-09-11	2017-09-15	5	no	no	no	no	no	no	yes	no	no	no	no	no	no	no	no	no	0	0	other	2017-09-12	no	no	0	1	2017-09-12 08:56:27	2017-09-12 08:56:27	ivermectin	no	no	no	improve			2017-09-29	yes	37.1	109	24	117
62	2017-09-15	11:13	2017-09-15 13:30:41	Ward อายุรกรรมชาย 1	1955-07-01	male	62.21	2017-09-08	2017-09-20	13	no	no	no	yes	no	no	no	no	no	no	yes	no	no	yes	yes	yes	0	1	severe strongyloidiasis	2017-09-15	no	no	6	6	2017-09-15 17:47:53	2017-09-20 09:07:04	albendazole + ivermectin	yes	no	no	improve			2018-06-28	yes	39.3	115	26	113
63	2017-10-03	09:04	2017-10-03 11:07:55	Ward ห้องผ่าตัด	1950-09-06	male	67.07	2017-09-29	2017-10-11	13	no	no	no	yes	no	no	no	no	no	no	no	no	no	no	no	no	0	0	other	2017-10-03	yes	no	0	2	2017-10-03 17:50:46	2017-10-10 09:51:15	ivermectin	yes	yes	yes	dead	2017-10-11	yes	2017-10-11	yes	39.2	126	37	98
64	2017-10-06	11:42	2017-10-06 14:32:25	Ward MRCU	1935-12-06	male	81.83	2017-09-06	2018-03-16	192	no	no	yes	yes	no	no	no	no	no	no	no	no	no	yes	no	no	0	0	other	2017-10-06	yes	no	0	15	2017-10-06 18:18:59	2017-10-20 05:35:25	ivermectin	yes	yes	yes	dead	2018-03-16	yes	2018-03-16	yes	39.5	154	32	73
65	2017-10-17	08:59	2017-10-17 10:00:59	Ward อายุรกรรมชาย 1	1983-08-25	male	34.15	2017-10-12	2017-10-22	11	no	no	no	no	no	no	yes	no	no	no	yes	no	no	no	no	no	0	0	other	2017-10-17	no	no	0	2	2017-10-17 20:10:48	2017-10-18 09:09:43	ivermectin	yes	no	no	improve			2018-06-27	yes	37.6	85	29	105
66	2017-11-01	09:25	2017-11-01 10:24:00	Ward Sur-ICU	1938-07-15	male	79.3	2017-10-31	2017-11-01	2	no	no	no	no	no	no	no	no	no	no	no	no	no	no	no	no	0	0	other	2017-11-01	yes	no						yes	no	yes	improve			2017-11-02	yes	38.4	200	24	88
67	2017-11-08	10:20	2017-11-08 11:25:00	Ward พิเศษเฉลิมพระบารมี 9	1969-05-28	male	48.45	2017-10-31	2017-11-17	18	yes	no	no	no	no	yes	no	no	no	no	no	no	no	yes	no	no	0	0	other	2017-11-08	no	no	7	7	2017-11-08 16:09:01	2017-11-15 20:01:53	albendazole + ivermectin	yes	no	no	improve			2020-10-02	yes	37.4	108	24	90
68	2017-11-13	10:38	2017-11-13 11:43:26	Ward อายุรกรรมชาย 1	1949-08-25	male	68.22	2017-11-08	2017-11-22	15	no	yes	no	yes	no	no	no	no	no	no	no	no	no	no	no	no	0	0	other	2017-11-13	no	no	0	2	2017-11-13 20:06:07	2017-11-14 20:15:09	ivermectin	yes	no	no	improve			2018-01-07	yes	38	91	24	79
69	2017-11-14	10:30	2017-11-14 11:54:48	Ward ศัลยกรรมประสาท	1946-09-03	female	71.2	2017-10-25	2017-12-17	54	yes	no	yes	no	no	no	yes	no	no	no	no	no	no	yes	no	no	0	0	other	2017-11-14	no	no	0	5	2017-11-15 07:38:02	2017-12-17 06:53:34	ivermectin	no	no	no	dead	2017-12-17	yes	2017-12-17	yes	37.1	88	24	113
70	2017-12-04	06:01	2017-12-04 09:29:32	Ward อายุรกรรมชาย 2	1967-03-25	female	50.7	2017-12-02	2017-12-04	3	no	no	no	no	no	no	yes	no	no	no	no	no	no	yes	no	yes	0	0	other	2017-12-04	no	no	0	2	2017-12-03 12:02:18	2017-12-04 07:29:28	ivermectin	no	no	no	improve					36.6	86	20	116
71	2017-12-04	07:06	2017-12-04 09:38:40	Ward ศัลยกรรมชาย 1	1947-01-01	male	70.92	2017-12-03	2017-12-05	3	no	no	no	no	no	no	no	no	no	no	no	no	no	no	no	no	0	0	other	2017-12-04	no	no	0	2	2017-12-04 14:24:27	2017-12-05 08:43:37	ivermectin	yes	no	no	improve					38.8	108	22	110
72	2016-01-13	07:52	2016-01-13 09:39:39	Ward พิเศษเฉลิมพระบารมี10	1951-08-02	male	64.45	2016-01-09	2016-02-03	26	no	no	no	no	no	no	yes	no	no	no	no	no	no	yes	no	yes	0	0	other	2016-01-13	no	no	0	5	2016-01-13 12:06:02	2016-01-17 07:49:49	ivermectin	yes	no	no	improve			2016-04-06	yes	38	100	28	128
73	2016-01-18	12:36	2016-01-18 14:30:32	Ward RCU	1941-07-01	male	74.55	2016-01-12	2016-02-11	31	no	no	no	no	no	no	no	no	no	no	no	no	no	yes	no	no	0	0	other	2016-01-18	no	no	0	2	2016-01-18 18:42:16	2016-01-19 05:55:12	ivermectin	yes	yes	yes	improve			2016-03-07	yes	40.1	109	31	106
74	2016-01-28	12:48	2016-01-28 14:12:34	Ward Med-ICU	1989-07-13	female	26.54	2016-01-21	2016-02-05	16	no	no	no	no	no	no	no	no	no	no	no	no	no	no	no	no	0	0	other	2016-01-28	no	no	0	2	2016-01-28 18:11:26	2016-01-29 10:00:34	ivermectin	yes	yes	yes	improve			2016-02-12	yes	38.2	122	28	105
75	2016-02-18	13:52	2016-02-18 14:29:19	Ward อายุรกรรมชาย 2	1966-03-01	male	49.97	2016-01-27	2016-03-11	45	no	no	no	no	no	no	yes	no	no	no	no	no	no	yes	no	yes	0	0	other	2016-02-18	yes	no	0	17	2016-02-18 23:39:25	2016-03-05 07:14:20	ivermectin	yes	no	yes	improve			2017-06-22	yes	39.2	141	32	50
76	2016-02-25	09:50	2016-02-25 11:07:32	Ward อายุรกรรมชาย 2	1962-11-09	male	53.3	2016-02-12	2016-03-04	22	no	no	no	no	no	no	yes	no	no	no	no	no	no	no	no	yes	0	0	other	2016-02-25	no	yes	0	8	2016-02-25 15:15:59	2016-03-03 07:34:15	ivermectin	yes	no	no	improve			2016-09-14	yes	37.2	89	20	105
77	2016-03-01	10:01	2016-03-01 11:48:21	Ward อายุรกรรมชาย 2	1986-08-11	male	29.56	2016-02-25	2016-03-02	7	no	no	no	no	no	no	yes	no	no	no	no	no	no	yes	no	yes	0	0	other	2016-03-01	no	no	0	2	2016-03-01 17:33:02	2016-03-02 07:51:19	ivermectin	no	no	no	improve			2017-09-30	yes	36.8	74	20	125
78	2016-03-04	07:38	2016-03-04 09:28:43	Ward พิเศษเฉลิมพระบารมี 9	1955-03-17	male	60.97	2016-02-23	2016-03-11	18	no	no	no	no	no	no	no	no	no	no	no	no	no	no	no	no	0	0	other	2016-03-04	no	no	0	2	2016-03-07 20:08:06	2016-03-08 20:02:42	ivermectin	yes	no	no	improve			2022-11-02	yes	36.7	62	20	130
79	2016-03-09	11:13	2016-03-09 13:21:55	Ward อายุรกรรมชาย 1	1935-09-06	male	80.51	2016-03-07	2016-03-09	3	yes	yes	yes	no	no	no	no	no	no	no	no	no	no	no	no	no	0	0	other	2016-03-09	no	no	0	2	2016-03-08 09:55:25	2016-03-09 09:02:30	ivermectin	yes	no	no	improve			2018-06-17	yes	36.9	77	32	128
80	2016-03-09	11:02	2016-03-09 13:27:10	Ward อายุรกรรมทั่วไป	1965-05-22	male	50.8	2016-03-09	2016-03-17	9	no	no	no	no	no	no	no	no	no	no	no	no	no	no	no	no	0	0	other	2016-03-09	no	no	5	7	2016-03-09 21:44:40	2016-03-15 21:57:37	albendazole + ivermectin	yes	no	no	improve			2016-12-02	yes	38.9	132	40	85
81	2016-03-24	09:35	2016-03-24 10:30:50	Ward อายุรกรรมชาย 1	1946-07-01	male	69.73	2016-03-23	2016-05-07	46	yes	no	no	no	no	no	no	no	no	no	yes	no	no	no	no	no	0	0	other	2016-03-24	no	no	0	14	2016-03-24 17:20:48	2016-04-06 08:58:59	ivermectin	yes	no	no	improve			2021-12-05	yes	37.3	95	24	104
82	2016-03-29	10:19	2016-03-29 11:28:57	Ward ศัลยกรรมชาย 1	1929-07-01	male	86.74	2016-03-26	2016-03-31	6	no	no	no	no	no	yes	no	no	no	no	no	no	no	no	no	no	0	0	other	2016-03-29	no	no	0	1	2016-03-29 14:44:25	2016-03-29 14:44:25	ivermectin	no	no	no	improve			2016-06-24	yes	37.2	88	24	106
83	2016-03-30	07:51	2016-03-30 09:46:18	Ward อายุรกรรมชาย 1	1953-07-01	male	62.75	2016-03-29	2016-03-31	3	yes	no	no	no	no	no	no	no	no	no	no	no	no	no	no	no	0	0	other	2016-03-30	no	no	0	2	2016-03-30 13:11:38	2016-03-31 09:09:38	ivermectin	no	no	no	improve			2017-06-06	yes	37	75	20	112
84	2016-04-01	14:26	2016-04-01 15:29:47	Ward อายุรกรรมชาย 1	1964-06-26	male	51.76	2016-03-28	2016-04-14	18	no	no	no	no	no	no	yes	no	no	no	no	no	no	no	no	no	0	1	severe strongyloidiasis	2016-04-01	no	yes	0	13	2016-04-02 12:04:09	2016-04-13 10:02:21	ivermectin	yes	yes	yes	dead			2016-04-14	yes	39.7	120	28	102
85	2016-04-05	08:15	2016-04-05 09:42:23	Ward อายุรกรรมชาย 1	1965-04-10	male	50.99	2016-03-29	2016-04-08	11	no	yes	no	no	yes	yes	no	yes	no	no	no	yes	no	no	no	no	0	0	other	2016-04-05	no	no	0	2	2016-04-05 20:00:12	2016-04-06 20:54:40	ivermectin	yes	no	no	improve			2017-07-29	yes	38	104	24	104
86	2016-04-07	12:49	2016-04-07 13:41:38	Ward อายุรกรรมชาย 1	1956-09-26	male	59.53	2016-04-04	2016-06-07	65	no	no	no	no	no	no	yes	no	no	no	no	no	no	yes	no	no	0	0	other	2016-04-07	no	no	0	9	2016-04-07 17:53:37	2016-04-23 07:52:57	ivermectin	yes	no	no	dead			2016-06-07	yes	37.2	101	24	123
87	2016-04-07	15:10	2016-04-07 15:59:29	Ward อายุรกรรมชาย 1	1935-07-01	male	80.77	2016-04-01	2016-04-16	16	no	no	no	no	no	no	no	no	no	no	no	yes	no	no	no	no	0	0	other	2016-04-07	no	no	0	2	2016-04-08 13:06:46	2016-04-09 05:32:51	ivermectin	yes	no	no	improve					40.4	97	28	98
88	2016-04-18	09:34	2016-04-18 12:01:31	Ward อายุรกรรมทั่วไป	1966-05-01	male	49.97	2016-03-29	2016-04-18	21	no	no	yes	no	no	no	no	no	no	no	no	no	no	no	no	no	0	0	other	2016-04-18	no	no						yes	no	no	improve					37	86	20	136
89	2016-04-26	05:50	2016-04-26 09:01:06	Ward ศัลยกรรมประสาท	1947-07-01	male	68.82	2016-04-16	2016-05-04	19	no	no	no	no	no	yes	no	no	no	no	no	no	no	yes	no	no	0	0	other	2016-04-26	no	no	0	2	2016-04-27 10:10:34	2016-04-28 07:41:26	ivermectin	yes	no	no	improve					39	112	26	112
90	2016-05-13	09:30	2016-05-13 11:28:36	Ward พิเศษเฉลิมพระบารมี10	1935-01-01	male	81.36	2016-04-14	2016-05-18	35	no	no	no	no	no	no	no	no	no	no	yes	no	no	yes	no	no	0	0	other	2016-05-13	no	no	0	6	2016-05-13 18:03:00	2016-05-18 07:39:04	ivermectin	no	no	no	improve			2024-06-21	yes	37	86	22	106
91	2016-05-18	07:09	2016-05-18 09:35:16	Ward อายุรกรรมชาย 2	1975-10-11	male	40.6	2016-05-17	2016-05-19	3	no	no	no	no	no	no	yes	no	no	no	no	no	no	no	no	no	0	0	other	2016-05-18	no	no	2	2	2016-05-17 17:08:00	2016-05-18 20:21:26	albendazole + ivermectin	no	no	no	improve					37.6	98	22	112
92	2016-05-23	10:08	2016-05-23 10:43:06	Ward RCU	1927-02-01	female	89.31	2016-04-22	2016-06-28	68	no	no	no	yes	no	no	no	no	no	no	no	no	no	yes	no	no	0	0	other	2016-05-23	no	no	0	3	2016-05-23 14:16:16	2016-05-25 07:12:29	ivermectin	yes	no	yes	improve			2016-07-16	yes	37.4	73	28	104
93	2016-06-01	10:00	2016-06-01 11:16:26	Ward อายุรกรรมชาย 1	1974-01-16	male	42.37	2016-05-24	2016-06-05	13	no	no	no	no	yes	no	no	no	no	no	no	no	no	yes	no	no	0	0	other	2016-06-01	no	no	0	5	2016-06-01 19:21:51	2016-06-05 08:33:19	ivermectin	no	no	no	improve			2016-07-09	yes	38.2	121	24	105
94	2016-06-21	09:12	2016-06-21 11:35:31	Ward ศัลยกรรมหญิง	1965-05-03	female	51.13	2016-06-20	2016-07-10	21	no	no	no	no	no	no	no	no	no	no	yes	no	no	yes	no	no	0	0	other	2016-06-21	no	no	0	2	2016-06-21 17:44:38	2016-06-22 09:01:19	ivermectin	yes	yes	no	improve					37.3	90	24	90
95	2016-07-12	09:18	2016-07-12 10:28:23	Ward ศัลยกรรมชาย 1	1966-08-10	male	49.92	2016-06-13	2016-07-24	42	no	no	no	no	no	yes	no	no	no	no	no	no	no	no	no	no	0	0	other	2016-07-12	no	no	0	1	2016-07-12 18:05:56	2016-07-12 18:05:56	ivermectin	no	no	no	improve			2016-12-24	yes	37.7	110	20	100
96	2016-07-12	10:24	2016-07-12 11:26:52	Ward อายุรกรรมชาย 1	1950-07-01	male	66.03	2016-05-31	2016-07-24	55	no	yes	no	no	no	no	no	no	no	no	no	no	no	no	no	no	0	0	other	2016-07-12	yes	no	0	2	2016-07-12 19:12:46	2016-07-13 06:02:27	ivermectin	no	no	no	improve			2016-07-25	yes	37.1	103	24	117
97	2016-07-28	08:37	2016-07-28 10:13:47	Ward อายุรกรรมชาย 1	1953-07-01	male	63.07	2016-07-26	2016-08-06	12	yes	yes	no	no	no	no	no	no	no	no	no	no	no	no	no	no	0	0	other	2016-07-28	no	no	0	2	2016-07-28 15:32:05	2016-07-29 19:18:41	ivermectin	no	no	no	improve			2017-06-06	yes	36.9	64	20	147
98	2016-07-29	09:07	2016-07-29 11:38:50	Ward ศัลยกรรมประสาท	1946-01-07	male	70.56	2016-07-08	2016-08-09	33	no	no	no	no	no	no	yes	no	no	no	no	no	no	yes	no	no	0	0	other	2016-07-29	no	yes	4	7	2016-07-30 06:21:59	2016-08-08 10:19:17	albendazole + ivermectin	yes	yes	yes	dead	2016-08-09	yes	2016-08-09	yes	37.4	100	22	114
99	2016-07-29	11:34	2016-07-29 15:20:26	Ward อายุรกรรมชาย 2	1950-05-07	male	66.23	2016-07-25	2016-07-30	6	no	no	no	no	no	yes	no	no	no	no	no	no	no	yes	no	yes	0	0	other	2016-07-29	no	no	0	1	2016-07-30 10:16:39	2016-07-30 10:16:39	ivermectin	no	no	no	improve			2017-02-05	yes	37	75	24	109
100	2016-08-01	12:45	2016-08-01 14:18:20	Ward อายุรกรรมทั่วไป	1947-03-22	male	69.36	2016-07-26	2016-08-01	7	no	no	no	yes	no	no	yes	no	no	no	no	no	no	no	no	no	0	0	other	2016-08-01	no	no						no	no	no	improve			2016-10-19	yes	37	86	20	100
101	2016-08-08	07:43	2016-08-08 09:10:31	Ward นรีเวชสามัญ	1985-02-27	female	31.44	2016-08-02	2016-08-20	19	no	no	no	no	no	yes	no	no	no	no	no	no	no	no	no	no	0	0	other	2016-08-08	no	no	0	1	2016-08-08 18:09:17	2016-08-08 18:09:17	ivermectin	yes	no	no	improve					37.8	96	24	90
102	2016-08-17	13:00	2016-08-17 14:16:30	Ward อุบัติเหตุ	1974-06-05	male	42.2	2016-08-15	2016-08-30	16	no	no	no	no	no	no	no	no	no	no	no	yes	no	no	no	no	0	0	other	2016-08-17	no	no	0	1	2016-08-17 17:51:12	2016-08-17 17:51:12	ivermectin	no	no	no	improve			2019-05-15	yes	38.4	114	26	109
103	2016-08-23	07:29	2016-08-23 09:43:42	Ward อายุรกรรมทั่วไป	1954-01-01	male	62.64	2016-08-17	2016-08-23	7	no	no	yes	no	no	no	no	no	no	no	no	no	no	yes	no	no	0	0	other	2016-08-23	no	no	1	0	2016-08-22 20:05:20	2016-08-22 20:05:20	albendazole	no	no	no	improve					36.5	88	24	117
104	2016-08-23	09:34	2016-08-23 14:12:37	Ward อายุรกรรมชาย 1	1966-04-05	male	50.38	2016-07-13	2016-08-23	42	no	no	no	no	no	no	yes	no	no	no	no	no	no	yes	no	no	0	1	severe strongyloidiasis	2016-08-23	no	no	0	4	2016-08-20 15:24:42	2016-08-23 05:47:21	ivermectin	yes	no	no	not improve			2016-08-24	yes	40.1	160	48	88
105	2016-09-02	13:39	2016-09-02 14:46:17	Ward อายุรกรรมหญิง	1943-03-20	female	73.46	2016-08-31	2016-09-09	10	no	no	no	no	no	no	no	no	no	no	no	no	no	yes	no	no	0	0	other	2016-09-02	no	no	0	8	2016-08-31 21:03:39	2016-09-07 09:07:38	ivermectin	yes	no	no	improve			2018-10-13	yes	37.5	100	24	120
106	2016-09-16	08:39	2016-09-16 09:16:28	Ward RCU	1934-07-01	female	82.21	2016-09-11	2016-09-28	18	no	yes	no	yes	no	no	no	no	no	no	no	no	no	no	no	no	0	0	other	2016-09-16	no	no	2	0	2016-09-16 21:21:28	2016-09-17 20:27:14	albendazole	yes	yes	yes	improve			2016-11-09	yes	37.2	106	24	110
107	2016-09-19	11:15	2016-09-19 12:14:03	Ward อายุรกรรมชาย 1	1959-05-15	male	57.35	2016-09-15	2016-09-23	9	no	no	yes	no	no	no	no	no	no	no	no	no	no	no	no	no	0	0	other	2016-09-19	no	no	0	2	2016-09-19 17:42:05	2016-09-20 18:27:48	ivermectin	yes	no	no	improve			2023-12-12	yes	37.1	95	24	109
108	2016-09-22	11:09	2016-09-22 13:35:38	Ward ห้องผ่าตัด	1946-08-03	male	70.14	2016-09-19	2016-09-24	6	no	no	no	no	no	yes	no	no	no	no	no	no	no	yes	no	yes	0	0	other	2016-09-22	no	no	0	3	2016-09-22 20:18:56	2016-09-24 07:58:19	ivermectin	yes	no	no	improve			2017-12-17	yes	36.7	80	22	110
109	2016-10-05	07:04	2016-10-05 09:51:04	Ward ศัลยกรรมชาย 1	1970-01-01	male	46.76	2016-09-25	2016-10-06	12	no	no	no	yes	no	no	no	no	no	no	no	no	no	yes	no	no	0	0	other	2016-10-05	no	no	1	1	2016-10-05 19:50:50	2016-10-06 09:23:10	albendazole + ivermectin	no	no	no	improve					37.6	108	22	105
110	2016-10-10	08:13	2016-10-10 09:45:56	Ward อายุรกรรมทั่วไป	1940-05-16	male	76.4	2016-10-03	2016-10-31	29	no	no	yes	no	no	no	no	no	no	no	no	no	no	no	no	no	0	0	other	2016-10-10	no	no	0	2	2016-10-10 19:33:07	2016-10-11 08:07:51	ivermectin	yes	no	no	improve			2018-09-28	yes	37.7	99	24	131
111	2016-10-21	07:39	2016-10-21 08:42:44	Ward อายุรกรรมชาย 1	1965-07-10	male	51.28	2016-10-19	2016-10-26	8	no	no	no	yes	no	no	no	no	no	no	no	no	no	no	no	no	0	1	severe strongyloidiasis	2016-10-21	yes	yes	0	6	2016-10-21 19:01:54	2016-10-26 09:27:51	ivermectin	yes	no	no	improve			2022-07-09	yes	39.3	144	28	80
112	2016-10-21	07:54	2016-10-21 09:33:03	Ward Sur-ICU	1929-05-05	male	87.46	2016-10-10	2016-10-30	21	yes	no	no	no	yes	yes	no	no	no	no	no	no	no	no	no	no	0	0	other	2016-10-21	no	no	0	2	2016-10-21 17:57:46	2016-10-22 06:07:25	ivermectin	yes	no	yes	improve			2016-11-01	yes	37.6	113	24	98
113	2016-11-11	13:58	2016-11-11 15:11:16	Ward ศัลยกรรมหญิง	1945-07-01	female	71.36	2016-10-04	2016-11-19	47	yes	no	no	no	no	no	no	no	no	no	no	no	no	yes	no	no	0	0	other	2016-11-11	no	no	3	1	2016-11-10 18:44:47	2016-11-12 20:22:25	albendazole + ivermectin	yes	no	no	improve			2016-12-22	yes	37.9	96	24	106
114	2016-11-15	14:10	2016-11-15 14:55:03	Ward อุบัติเหตุ	1966-09-17	male	50.16	2016-10-04	2016-12-11	69	no	no	no	no	no	yes	no	no	no	no	no	no	no	yes	no	yes	0	0	other	2016-11-15	no	no	0	25	2016-11-15 20:33:16	2016-12-09 06:22:47	ivermectin	yes	yes	no	dead	2016-12-11	yes	2016-12-11	yes	37.8	110	36	108
115	2016-11-25	08:25	2016-11-25 09:28:45	Ward ศัลยกรรมชาย 2	1945-07-01	male	71.4	2016-10-19	2016-11-25	38	no	no	yes	no	no	no	no	no	no	no	no	no	no	yes	no	no	0	0	other	2016-11-25	no	no						no	no	no	improve			2021-11-16	yes	37	70	24	123
116	2016-12-01	14:31	2016-12-01 15:12:31	Ward ศัลยกรรมชาย 1	1953-07-01	male	63.42	2016-12-01	2017-02-01	63	no	no	yes	no	no	no	no	no	no	no	no	no	no	no	no	no	0	0	other	2016-12-01	no	yes	13	1	2016-12-01 18:18:13	2016-12-13 05:46:43	albendazole + ivermectin	yes	no	no	improve			2017-02-14	yes	38.3	108	20	90
117	2016-12-21	09:13	2016-12-21 09:52:30	Ward อายุรกรรมชาย 1	1960-04-07	male	56.71	2016-12-13	2016-12-22	10	yes	no	no	yes	yes	yes	no	no	no	no	no	yes	no	yes	no	no	0	0	other	2016-12-21	no	no	0	2	2016-12-21 13:04:10	2016-12-22 08:59:23	ivermectin	no	no	no	improve			2019-10-05	yes	37.4	62	20	103
118	2016-12-26	09:01	2016-12-26 09:51:53	Ward อายุรกรรมชาย 1	1955-06-24	male	61.51	2016-12-23	2016-12-28	6	yes	yes	no	no	no	no	no	no	no	no	yes	no	no	yes	no	no	0	0	other	2016-12-26	no	no	0	2	2016-12-26 14:03:38	2016-12-27 09:23:19	ivermectin	yes	no	no	improve			2019-07-30	yes	37	70	24	116
119	2016-12-27	13:15	2016-12-27 14:22:28	Ward ศัลยกรรมชาย 2	1956-07-02	male	60.49	2016-10-09	2017-02-05	120	no	yes	yes	yes	no	no	no	no	no	no	no	no	no	yes	no	no	0	0	other	2016-12-27	no	no	0	2	2016-12-27 22:24:36	2016-12-28 09:51:10	ivermectin	yes	yes	no	dead	2017-02-05	yes	2017-02-05	yes	37.3	100	28	81
120	2016-12-29	12:29	2016-12-29 13:12:59	Ward ศัลยกรรมชาย 2	1955-02-01	male	61.91	2016-12-20	2017-01-04	16	no	no	no	no	no	yes	no	no	no	no	no	no	no	no	no	no	0	0	other	2016-12-29	no	no	0	2	2016-12-29 20:40:11	2016-12-30 09:34:11	ivermectin	yes	no	no	improve			2017-03-27	yes	38.6	102	20	100
121	2015-01-05	07:48	2015-01-05 09:34:24	Ward หูคอจมูก	1969-02-14	male	45.89	2014-12-24	2015-01-06	14	no	no	no	no	no	yes	no	no	no	no	no	no	no	no	no	no	0	0	other	2015-01-05	no	no						yes	no	no	improve			2017-09-16	yes	37	92	22	100
122	2015-01-07	07:42	2015-01-07 09:36:26	Ward ศัลยกรรมหญิง	1945-10-18	female	69.22	2014-12-15	2015-01-19	36	no	no	no	yes	no	no	no	no	no	no	no	no	no	no	no	no	0	0	other	2015-01-07	no	no						yes	yes	no	improve			2023-02-10	yes	39.1	124	24	105
123	2015-01-12	07:25	2015-01-12 09:03:04	Ward จิตเวช	1951-04-05	male	63.77	2015-01-09	2015-01-30	22	no	no	no	no	yes	yes	no	no	no	no	no	yes	no	no	no	no	0	0	other	2015-01-12	no	no	0	2	2015-01-12 14:46:36	2015-01-13 08:06:18	ivermectin	no	no	no	improve			2017-12-04	yes	37	73	22	74
124	2015-01-12	10:28	2015-01-12 10:51:10	Ward ออร์โธฯหญิง/พิเศษ	1944-04-03	female	70.78	2014-12-08	2015-02-04	59	yes	no	no	no	no	no	no	no	no	no	no	no	no	no	no	no	0	0	other	2015-01-12	no	no	1	2	2015-01-12 11:53:39	2015-01-13 21:49:18	albendazole + ivermectin	yes	no	no	improve			2020-04-07	yes	39.2	120	26	121
125	2015-01-21	09:10	2015-01-21 11:36:56	Ward หูคอจมูก	1978-09-01	male	36.39	2015-01-12	2015-01-22	11	no	no	no	no	no	yes	no	no	no	no	no	no	no	no	no	no	0	0	other	2015-01-21	no	no						no	no	no	improve			2016-03-19	yes	37.5	70	22	100
126	2015-02-10	09:37	2015-02-10 10:13:03	Ward จิตเวช	1957-02-01	male	58.02	2015-02-09	2015-03-01	21	no	no	no	no	yes	no	no	no	no	no	no	yes	no	no	no	no	0	0	other	2015-02-10	no	no	0	2	2015-02-11 08:38:05	2015-02-12 08:15:21	ivermectin	no	no	no	improve			2017-05-16	yes	37.5	80	24	142
127	2015-02-13	08:07	2015-02-13 09:20:30	Ward ศัลยกรรมประสาท	1961-09-15	male	53.41	2015-01-27	2015-02-22	27	no	no	no	no	no	yes	no	no	no	no	no	no	no	yes	no	no	0	1	severe strongyloidiasis	2015-02-13	no	no	0	10	2015-02-13 12:07:04	2015-02-22 06:27:46	ivermectin	yes	no	no	dead			2015-02-22	yes	39.7	124	40	80
128	2015-02-27	10:11	2015-02-27 11:06:59	Ward อายุรกรรมชาย 2	1952-07-01	male	62.66	2015-02-24	2015-03-01	6	no	no	no	no	no	no	yes	no	no	no	no	no	no	yes	no	yes	0	0	other	2015-02-27	no	no	4	0	2015-02-27 17:56:10	2015-03-01 07:31:41	albendazole	no	no	no	improve			2018-01-22	yes	37.1	72	22	102
129	2015-03-02	08:07	2015-03-02 09:34:54	Ward พิเศษเฉลิมพระบารมี10	1950-09-16	male	64.46	2015-02-28	2015-03-05	6	no	no	no	no	no	no	no	no	no	no	no	no	no	no	no	no	0	0	other	2015-03-02	no	no	0	2	2015-03-02 14:06:42	2015-03-03 09:08:23	ivermectin	no	no	no	improve			2015-12-25	yes	36.8	74	20	120
130	2015-03-05	09:22	2015-03-05 10:14:37	Ward ศัลยกรรมประสาท	1961-10-06	male	53.41	2015-02-12	2015-03-06	23	no	no	no	no	no	yes	no	no	no	no	no	no	no	yes	no	no	0	0	other	2015-03-05	no	no	2	0	2015-03-05 17:32:44	2015-03-06 07:57:05	albendazole	no	no	no	improve			2015-03-21	yes	36.6	76	24	100
131	2015-03-09	10:48	2015-03-09 13:33:23	Ward อายุรกรรมชาย 1	1942-12-07	male	72.25	2015-03-07	2015-04-27	52	no	no	no	no	no	yes	no	no	no	no	no	no	no	no	no	no	0	0	other	2015-03-09	no	no	0	2	2015-03-09 17:58:05	2015-03-10 05:31:53	ivermectin	yes	no	no	improve			2015-10-16	yes	37.3	83	24	126
132	2015-03-12	08:59	2015-03-12 10:01:22	Ward อายุรกรรมหญิง	1978-11-13	female	36.33	2015-03-09	2015-03-15	7	yes	yes	yes	no	no	no	no	no	no	no	no	no	no	no	no	no	0	0	other	2015-03-12	no	no	0	2	2015-03-12 10:28:38	2015-03-13 09:19:14	ivermectin	yes	no	no				2017-09-28	yes	38.8	120	28	103
133	2015-03-16	08:56	2015-03-16 09:50:40	Ward Med-ICU	1929-07-01	female	85.71	2015-03-14	2015-04-06	24	no	no	no	yes	no	no	no	no	no	no	no	no	no	no	no	no	0	0	other	2015-03-16	no	no	0	4	2015-03-16 22:18:59	2015-04-01 23:27:53	ivermectin	yes	no	yes	dead			2015-04-06	yes	38.3	135	32	103
134	2015-03-20	09:19	2015-03-20 10:25:19	Ward นรีเวชสามัญ	1949-09-03	female	65.54	2015-03-16	2015-03-29	14	no	no	no	no	no	yes	yes	no	no	no	no	no	no	no	no	no	0	0	other	2015-03-20	no	no	0	5	2015-03-20 14:41:08	2015-03-26 08:53:08	ivermectin	yes	yes	yes	improve			2015-04-10	yes	38	101	22	117
135	2015-03-26	11:41	2015-03-26 13:29:06	Ward พิเศษเฉลิมพระบารมี 9	1937-06-12	male	77.79	2015-01-07	2015-04-09	93	no	no	no	no	no	yes	no	no	no	no	no	no	no	yes	no	yes	0	0	other	2015-03-26	no	no	0	5	2015-03-26 19:06:55	2015-03-31 05:55:38	ivermectin	yes	no	no	dead			2015-04-09	yes	39.5	112	34	90
136	2015-04-01	09:22	2015-04-01 11:15:47	Ward พิเศษเฉลิมพระบารมี 9	1956-05-24	male	58.85	2015-03-31	2015-04-02	3	no	no	no	no	no	no	yes	no	no	no	no	no	no	yes	no	yes	0	0	other	2015-04-01	no	no	0	2	2015-04-01 18:07:45	2015-04-02 09:53:18	ivermectin	no	no	no	improve					37.1	82	20	110
137	2015-04-23	13:30	2015-04-23 14:37:21	Ward อายุรกรรมชาย 1	1957-11-06	male	57.46	2015-04-21	2015-04-27	7	no	no	no	no	no	no	no	no	no	no	no	no	no	yes	no	no	0	1	severe strongyloidiasis	2015-04-23	no	no	9	6	2015-04-21 23:58:39	2015-04-27 09:52:06	albendazole + ivermectin	yes	no	no	improve					38.7	87	28	119
138	2015-04-30	10:07	2015-04-30 16:06:52	Ward พิเศษเฉลิมพระบารมี10	1940-11-16	male	74.45	2015-04-28	2015-05-23	26	no	no	no	yes	no	no	no	no	no	no	no	no	no	yes	no	no	0	1	severe strongyloidiasis	2015-04-30	no	yes	0	15	2015-04-30 19:24:06	2015-05-14 06:18:24	ivermectin	yes	no	no	dead			2015-05-23	yes	38.8	106	26	117
139	2015-05-07	11:48	2015-05-07 13:25:23	Ward อายุรกรรมทั่วไป	1931-01-01	male	84.34	2015-04-29	2015-05-08	10	no	no	no	no	no	no	no	no	no	no	no	no	no	no	no	no	0	0	other	2015-05-07	no	no	0	1	2015-05-07 20:20:58	2015-05-07 20:20:58	ivermectin	no	no	no	improve			2018-06-23	yes	37.4	73	20	99
140	2015-05-22	09:34	2015-05-22 11:22:02	Ward อายุรกรรมชาย 1	1937-09-01	male	77.72	2015-05-05	2015-05-29	25	no	no	no	yes	yes	no	no	no	no	no	no	yes	no	yes	no	no	0	0	other	2015-05-22	no	no	0	2	2015-05-22 20:09:40	2015-05-23 06:34:55	ivermectin	yes	no	no	improve					39.9	94	24	100
141	2015-06-02	10:44	2015-06-02 13:55:14	Ward อายุรกรรมหญิง	1951-03-13	female	64.22	2015-04-27	2015-06-19	54	no	no	no	no	no	no	yes	no	no	no	no	no	no	yes	no	no	0	0	other	2015-06-02	no	no	0	7	2015-06-02 17:47:14	2015-06-08 10:45:27	ivermectin	no	no	no	improve			2015-07-05	yes	37.6	92	22	100
142	2015-06-02	10:44	2015-06-02 14:13:09	Ward อายุรกรรมชาย 1	1942-07-12	male	72.89	2015-05-18	2015-06-05	19	no	yes	yes	no	no	yes	no	no	no	no	yes	no	no	yes	no	no	0	1	other	2015-06-02	no	yes	0	2	2015-06-02 17:05:27	2015-06-03 07:53:13	ivermectin	yes	yes	no	dead			2015-06-05	yes	37.3	126	40	110
143	2015-06-10	08:49	2015-06-10 11:29:57	Ward พิเศษเฉลิมพระบารมี 9	1939-04-23	male	76.13	2015-06-08	2015-06-27	20	no	no	no	no	no	no	no	no	no	yes	no	no	no	no	no	no	0	0	other	2015-06-10	no	no	0	2	2015-06-11 12:37:42	2015-06-12 07:42:19	ivermectin	yes	no	no	improve					37	88	20	100
144	2015-06-23	14:26	2015-06-23 15:42:54	Ward ออร์โธฯชาย	1948-04-12	male	67.2	2015-06-10	2015-07-03	24	no	no	no	no	no	no	yes	no	no	no	no	no	no	yes	no	yes	0	0	other	2015-06-23	no	no	0	2	2015-06-23 18:19:50	2015-06-24 07:48:29	ivermectin	yes	no	no	improve			2019-09-24	yes	37	72	24	130
145	2015-07-03	12:02	2015-07-03 14:43:42	Ward ศัลยกรรมชาย 1	1945-07-09	male	69.98	2015-06-12	2015-07-10	29	yes	no	no	no	no	yes	no	no	no	no	no	no	no	yes	no	yes	0	0	other	2015-07-03	no	no	0	4	2015-07-03 18:14:00	2015-07-06 09:44:45	ivermectin	yes	no	no	improve			2015-08-09	yes	36.9	102	24	123
146	2015-07-08	07:53	2015-07-08 09:41:05	Ward อายุรกรรมหญิง	1985-10-21	female	29.71	2015-07-07	2015-07-14	8	no	no	no	no	no	no	no	no	no	no	yes	no	no	no	no	no	0	0	other	2015-07-08	no	no	0	7	2015-07-08 14:53:30	2015-07-14 08:03:23	ivermectin	yes	no	no	improve					37.4	91	20	116
147	2015-07-10	08:14	2015-07-10 09:37:24	Ward อายุรกรรมหญิง	1979-04-12	female	36.24	2015-07-09	2015-07-14	6	no	no	no	no	no	no	no	no	no	no	yes	no	no	yes	no	yes	0	0	other	2015-07-10	no	no	0	5	2015-07-10 18:22:36	2015-07-14 09:07:39	ivermectin	yes	no	no	improve			2021-04-24	yes	36.7	92	20	108
148	2015-07-22	07:49	2015-07-22 09:15:18	Ward จิตเวช	1959-06-10	male	56.11	2015-07-04	2015-07-30	27	yes	no	no	no	yes	no	no	no	no	no	no	yes	no	no	no	no	0	0	other	2015-07-22	no	no	0	2	2015-07-22 12:07:39	2015-07-23 08:27:38	ivermectin	no	no	no	improve			2023-06-28	yes	36.7	69	22	106
149	2015-08-10	11:59	2015-08-10 13:45:21	Ward อายุรกรรมชาย 1	1963-09-08	male	51.92	2015-08-05	2015-08-20	16	no	no	no	no	yes	yes	no	no	no	no	no	no	no	no	no	no	0	0	other	2015-08-10	no	no	0	2	2015-08-10 17:38:06	2015-08-11 08:54:45	ivermectin	yes	no	no	improve			2016-02-01	yes	37.8	80	24	95
150	2015-08-11	13:32	2015-08-11 14:19:08	Ward พิเศษเฉลิมพระบารมี 9	1939-07-01	male	76.11	2015-08-02	2015-08-14	13	no	no	no	no	no	no	yes	no	no	no	no	no	no	no	no	no	0	0	other	2015-08-11	no	no	0	1	2015-08-11 17:27:54	2015-08-11 17:27:54	ivermectin	no	no	no	improve			2015-09-10	yes	39.3	92	34	100
151	2015-08-13	06:32	2015-08-13 09:44:51	Ward อายุรกรรมชาย 1	1964-10-25	male	50.8	2015-08-07	2015-08-20	14	no	no	no	no	no	yes	no	no	no	no	no	no	no	yes	no	no	0	0	other	2015-08-13	no	no	0	2	2015-08-14 10:11:43	2015-08-15 10:25:08	ivermectin	yes	yes	yes	improve			2017-02-13	yes	37.6	68	24	114
152	2015-08-19	13:17	2015-08-19 14:25:20	Ward พิเศษเฉลิมพระบารมี10	1957-10-17	male	57.84	2015-08-18	2015-09-01	15	yes	no	no	yes	no	no	no	no	no	no	no	no	no	no	no	no	0	0	other	2015-08-19	no	no	0	2	2015-08-19 16:57:06	2015-08-20 16:45:20	ivermectin	yes	no	no	improve					37	78	24	96
153	2015-09-16	11:39	2015-09-16 12:06:17	Ward Med-ICU	1944-01-01	female	71.71	2015-09-15	2015-10-30	46	yes	no	no	no	no	no	no	no	no	no	yes	no	no	yes	no	no	1	1	severe strongyloidiasis	2015-09-16	yes	no	21	21	2015-09-16 21:59:02	2015-10-07 06:51:58	albendazole + ivermectin	yes	yes	yes	improve					37.9	131	30	101
154	2015-09-29	12:44	2015-09-29 14:01:07	Ward Sur-ICU	1938-11-04	male	76.9	2015-09-14	2015-10-30	47	no	no	yes	yes	no	no	no	no	no	no	no	no	no	no	no	no	0	0	other	2015-09-29	no	no	7	0	2015-09-30 21:38:45	2015-10-06 21:18:02	albendazole	yes	yes	yes	improve			2016-03-14	yes	37.6	94	28	128
155	2015-10-02	11:17	2015-10-02 14:37:54	Ward Sur-ICU	1961-11-17	male	53.87	2015-09-27	2015-10-09	13	no	no	no	yes	no	no	no	no	no	no	no	no	no	no	no	no	0	0	other	2015-10-02	no	no	0	2	2015-10-03 05:58:28	2015-10-04 05:30:41	ivermectin	yes	yes	yes	dead			2015-10-09	yes	39.1	115	20	140
156	2015-10-13	11:30	2015-10-13 13:54:30	Ward RCU	1941-02-12	male	74.66	2015-10-08	2015-11-30	54	yes	no	yes	no	no	no	no	no	no	no	no	no	no	no	no	no	0	0	other	2015-10-13	no	no	0	2	2015-10-13 15:53:58	2015-10-14 06:52:52	ivermectin	yes	yes	yes	improve			2018-10-26	yes	37.7	91	24	143
157	2015-10-19	08:10	2015-10-19 09:54:44	Ward อายุรกรรมหญิง	1945-02-05	female	70.7	2015-10-16	2015-12-17	63	no	no	no	no	no	no	no	no	no	no	yes	no	no	yes	yes	no	1	1	severe strongyloidiasis	2015-10-19	yes	yes	17	45	2015-10-17 14:28:10	2015-11-30 06:07:09	albendazole + ivermectin	yes	yes	yes	improve			2016-04-29	yes	37.6	89	21	96
158	2015-10-19	09:50	2015-10-19 10:31:20	Ward ออร์โธฯหญิง/พิเศษ	1938-06-01	female	77.38	2015-10-05	2015-11-03	30	yes	no	no	no	no	yes	no	no	no	no	no	no	no	yes	no	no	0	0	other	2015-10-19	no	no	16	0	2015-10-20 21:09:04	2015-10-28 20:37:06	albendazole	yes	no	no	improve			2022-09-06	yes	36.9	102	24	120
159	2015-10-26	10:57	2015-10-26 13:21:10	Ward พิเศษเฉลิมพระบารมี 8	1960-03-08	male	55.63	2015-10-18	2015-11-03	17	no	no	no	no	no	yes	no	no	no	no	no	no	no	no	no	no	0	0	other	2015-10-26	no	no	0	2	2015-10-26 18:02:34	2015-10-27 08:19:20	ivermectin	yes	no	no	improve			2017-08-13	yes	38.3	100	24	110
160	2015-11-02	10:21	2015-11-02 11:25:09	Ward อายุรกรรมทั่วไป	1943-07-01	male	72.34	2015-10-30	2015-11-11	13	no	no	no	no	no	yes	no	no	no	no	no	no	no	no	no	no	0	0	other	2015-11-02	no	no	0	4	2015-11-02 17:06:50	2015-11-10 08:02:34	ivermectin	no	no	no	improve			2016-01-09	yes	36.5	92	22	117
161	2015-11-04	11:58	2015-11-04 14:22:57	Ward อายุรกรรมหญิง	1939-07-01	female	76.34	2015-10-28	2015-11-06	10	no	no	no	no	no	yes	no	no	no	no	yes	no	no	no	no	yes	0	0	other	2015-11-04	no	no	0	2	2015-11-05 14:53:29	2015-11-06 09:08:32	ivermectin	yes	no	no	improve			2019-06-10	yes	38.4	102	24	118
162	2015-11-16	10:08	2015-11-16 11:44:03	Ward พิเศษเฉลิมพระบารมี 9	1948-09-06	male	67.19	2015-11-11	2015-11-17	7	yes	no	no	no	no	no	no	no	no	no	yes	no	no	yes	no	no	0	0	other	2015-11-16	no	no	0	2	2015-11-16 20:16:41	2015-11-17 07:53:30	ivermectin	yes	no	no	improve			2018-10-28	yes	36.6	84	20	130
163	2015-11-30	08:36	2015-11-30 09:41:55	Ward อายุรกรรมหญิง	1962-08-08	female	53.31	2015-11-29	2015-12-03	5	no	no	no	no	no	no	no	no	no	no	yes	no	no	yes	yes	no	0	0	other	2015-11-30	no	no	0	3	2015-12-01 09:07:49	2015-12-03 09:08:34	ivermectin	yes	no	no	improve					36.6	90	20	110
164	2015-12-02	15:05	2015-12-02 15:54:32	Ward อายุรกรรมชาย 1	1958-04-01	male	57.67	2015-11-26	2015-12-13	18	no	no	no	no	no	yes	no	no	no	no	no	no	no	yes	no	yes	0	0	other	2015-12-02	yes	no	0	9	2015-12-02 23:27:04	2015-12-10 06:23:02	ivermectin	yes	yes	no	dead			2015-12-13	yes	39.5	112	20	60
165	2015-12-03	10:10	2015-12-03 11:44:17	Ward อายุรกรรมทั่วไป	1977-11-01	male	38.09	2015-11-24	2015-12-15	22	no	no	no	no	no	yes	no	no	no	no	no	no	no	no	no	no	0	0	other	2015-12-03	no	no	0	2	2015-12-03 21:42:59	2015-12-04 21:51:30	ivermectin	no	no	no	improve			2017-11-23	yes	37.2	110	22	101
166	2015-12-04	08:16	2015-12-04 10:07:39	Ward อายุรกรรมชาย 1	1949-07-01	male	66.43	2015-11-30	2015-12-25	26	no	no	no	no	no	yes	no	no	no	no	no	no	no	yes	no	no	0	0	other	2015-12-04	no	no	0	13	2015-12-03 19:13:43	2015-12-16 08:44:47	ivermectin	no	no	no	improve			2016-03-05	yes	36.8	96	24	134
167	2015-12-14	07:11	2015-12-14 09:15:04	Ward นรีเวชสามัญ	1954-05-07	female	61.6	2015-12-08	2015-12-19	12	no	no	no	no	no	yes	no	no	no	no	no	no	no	no	no	no	0	0	other	2015-12-14	no	no	7	0	2015-12-14 17:20:39	2015-12-17 17:07:47	albendazole	yes	no	no	not improve			2015-12-27	yes	37.9	106	26	106
168	2015-12-14	14:30	2015-12-14 15:41:04	Ward อายุรกรรมชาย 1	1950-10-06	male	65.19	2015-12-10	2015-12-17	8	yes	no	no	no	no	yes	no	no	no	no	no	no	no	yes	no	yes	0	0	other	2015-12-14	no	no	0	2	2015-12-15 00:11:16	2015-12-15 11:58:19	ivermectin	no	no	no	improve			2016-01-29	yes	38.5	119	28	97
169	2015-12-18	13:52	2015-12-18 15:12:32	Ward พิเศษเฉลิมพระบารมี 9	1940-07-18	male	75.42	2015-12-14	2015-12-19	6	no	yes	no	no	no	no	no	no	no	no	no	no	no	no	no	no	0	0	other	2015-12-18	no	no	0	2	2015-12-18 21:10:56	2015-12-19 07:40:28	ivermectin	no	no	no	improve			2016-05-29	yes	36.8	70	20	110
170	2015-12-22	10:19	2015-12-22 11:13:15	Ward SRCU	1950-05-07	male	65.63	2015-11-20	2016-03-22	124	no	no	no	no	no	no	no	no	no	no	no	no	no	yes	no	no	0	0	other	2015-12-22	no	yes	0	2	2015-12-22 22:00:51	2015-12-23 09:37:38	ivermectin	yes	yes	yes	improve			2016-03-26	yes	36.4	92	28	99
171	2015-12-24	09:17	2015-12-24 10:34:40	Ward อายุรกรรมชาย 1	1981-08-18	male	34.35	2015-12-19	2015-12-26	8	no	no	no	no	no	no	no	no	no	no	no	no	no	no	no	no	0	0	other	2015-12-24	no	no	0	2	2015-12-24 15:27:29	2015-12-25 08:45:39	ivermectin	no	no	no	improve					37.1	78	24	129
172	2015-12-25	13:34	2015-12-25 14:22:00	Ward ศัลยกรรมชาย 2	1929-07-01	male	86.48	2015-12-21	2016-01-08	19	no	no	yes	no	no	no	no	no	no	no	no	no	no	no	no	no	0	0	other	2015-12-25	no	no	0	2	2015-12-26 08:55:58	2015-12-27 10:11:59	ivermectin	yes	no	no	dead			2016-01-08	yes	38.4	98	22	124
173	2014-01-09	07:19	2014-01-09 09:03:38	Ward พิเศษเฉลิมพระบารมี10	1962-10-27	male	51.2	2014-01-06	2014-01-11	6	no	no	no	no	no	no	yes	no	no	no	no	no	no	yes	no	yes	0	0	other	2014-01-09	no	no						no	no	no	improve			2022-06-13	yes	37.2	96	20	125
174	2014-01-10	09:34	2014-01-10 10:17:34	Ward อายุรกรรมชาย 1	1937-07-01	male	76.53	2013-12-24	2014-01-14	22	no	no	no	no	no	yes	no	no	no	no	no	no	no	yes	no	yes	0	0	other	2014-01-10	no	no	0	2	2014-01-10 13:47:12	2014-01-11 08:49:00	ivermectin	yes	no	no	improve			2014-10-07	yes	37.7	106	24	123
175	2014-01-10	10:35	2014-01-10 11:52:53	Ward อายุรกรรมชาย 2	1971-05-27	male	42.63	2014-01-08	2014-01-31	24	no	no	no	no	no	no	yes	no	no	no	no	no	no	no	no	no	0	0	other	2014-01-10	no	no	0	2	2014-01-10 17:45:00	2014-01-11 08:48:21	ivermectin	no	no	no	improve			2018-10-22	yes	37.2	84	24	100
176	2014-01-13	07:45	2014-01-13 09:15:16	Ward ศัลยกรรมชาย 1	1959-08-09	male	54.43	2014-01-08	2014-01-13	6	no	no	no	no	no	yes	no	no	no	no	yes	no	no	yes	no	yes	0	0	other	2014-01-13	no	no						no	no	no	improve			2014-11-30	yes	36.5	84	20	94
177	2014-01-16	07:57	2014-01-16 09:47:30	Ward ศัลยกรรมชาย 1	1943-12-18	male	70.08	2013-12-06	2014-02-28	85	no	no	no	no	no	yes	no	no	no	no	no	no	no	no	no	no	0	0	other	2014-01-16	no	no	1	0	2014-01-16 20:17:41	2014-01-16 20:17:41	albendazole	yes	no	no				2016-10-06	yes	37.4	84	22	110
178	2014-01-23	06:54	2014-01-23 09:22:58	Ward อายุรกรรมหญิง	1937-03-29	female	76.82	2014-01-21	2014-02-01	12	no	yes	no	yes	no	no	no	no	no	no	no	no	no	no	no	no	0	0	other	2014-01-23	no	no	0	2	2014-01-23 13:02:40	2014-01-24 09:01:12	ivermectin	yes	no	no	improve			2016-07-27	yes	37.6	82	24	113
179	2014-01-23	07:23	2014-01-23 09:18:20	Ward อายุรกรรมชาย 1	1967-12-17	male	46.1	2014-01-15	2014-03-06	51	no	no	no	no	no	no	no	no	no	no	no	no	no	yes	no	no	0	0	other	2014-01-23	no	no	0	4	2014-01-23 18:19:10	2014-02-07 08:45:11	ivermectin	yes	yes	yes	improve					36.5	72	24	134
180	2014-02-03	14:20	2014-02-03 14:50:38	Ward ศัลยกรรมชาย 2	1968-04-26	male	45.77	2014-01-29	2014-02-04	7	no	no	no	no	no	yes	no	no	no	no	no	no	no	yes	no	yes	0	0	other	2014-02-03	no	no						yes	no	no	improve			2014-04-14	yes	36.8	90	22	109
181	2014-02-05	06:41	2014-02-05 09:03:44	Ward ตา	1966-10-19	male	47.3	2014-02-02	2014-02-05	4	no	no	no	no	no	no	no	no	no	no	no	no	no	yes	no	no	0	0	other	2014-02-05	no	no						no	no	no	improve			2023-06-01	yes	36.8	62	20	135
182	2014-02-17	09:29	2014-02-17 10:04:06	Ward อายุรกรรมชาย 1	1937-08-07	male	76.53	2014-02-12	2014-03-20	37	yes	no	no	no	no	no	no	no	no	no	no	no	no	no	no	no	0	1	other	2014-02-17	no	no	0	10	2014-02-17 17:53:41	2014-03-18 05:46:07	ivermectin	yes	no	no	not improve			2014-03-20	yes	38.9	94	28	100
183	2014-02-17	10:52	2014-02-17 12:04:53	Ward RCU	1942-07-01	male	71.63	2014-01-24	2014-03-08	44	no	no	no	no	no	yes	no	no	no	no	no	no	no	yes	no	no	0	0	other	2014-02-17	no	no	0	8	2014-02-17 23:43:30	2014-02-24 23:35:40	ivermectin	no	no	yes	improve			2014-04-30	yes	37.2	121	34	100
184	2014-02-26	07:28	2014-02-26 09:35:15	Ward นรีเวชสามัญ	1961-06-15	female	52.7	2014-02-23	2014-03-22	28	no	yes	no	no	no	yes	no	no	no	no	no	no	no	no	no	no	0	0	other	2014-02-26	no	no	2	4	2014-02-26 18:37:43	2014-03-14 09:17:09	albendazole + ivermectin	yes	no	no	improve			2014-06-13	yes	37.6	84	24	110
185	2014-02-28	09:23	2014-02-28 10:04:10	Ward ศัลยกรรมชาย 2	1957-08-10	male	56.55	2014-02-25	2014-03-01	5	no	no	no	no	no	no	no	no	no	yes	no	no	no	no	no	no	0	0	other	2014-02-28	no	no						no	no	no	improve					36.9	86	20	120
186	2014-03-05	13:54	2014-03-05 15:04:57	Ward อายุรกรรมหญิง	1964-06-09	female	49.74	2014-03-04	2014-06-05	94	no	no	no	yes	no	no	no	no	no	no	yes	no	no	yes	yes	no	0	0	other	2014-03-05	no	no	0	7	2014-03-05 18:10:54	2014-03-11 09:12:46	ivermectin	yes	no	no	improve			2014-06-05	yes	37.7	107	24	119
187	2014-03-06	07:59	2014-03-06 09:25:34	Ward อายุรกรรมชาย 1	1944-09-07	male	69.49	2014-03-04	2014-03-20	17	yes	yes	no	no	no	no	no	no	no	no	no	no	no	yes	no	no	0	0	other	2014-03-06	no	no	0	8	2014-03-06 13:51:30	2014-03-20 08:54:50	ivermectin	yes	yes	no	improve			2017-08-02	yes	36.8	80	24	146
188	2014-03-11	07:44	2014-03-11 09:27:30	Ward อายุรกรรมหญิง	1959-08-01	female	54.61	2014-03-04	2014-03-11	8	no	no	no	no	yes	no	no	no	no	no	no	no	no	no	no	no	0	0	other	2014-03-11	no	no						no	no	no	improve			2014-12-09	yes	37.2	120	24	130
189	2014-03-11	08:22	2014-03-11 09:34:15	Ward จิตเวช	1977-03-20	male	36.97	2014-03-07	2014-03-18	12	no	no	no	no	no	no	no	no	no	no	no	yes	no	no	no	no	0	0	other	2014-03-11	no	no	0	1	2014-03-12 12:47:37	2014-03-12 12:47:37	ivermectin	no	no	no	improve					37	78	24	117
190	2014-03-20	13:39	2014-03-20 13:57:50	Ward พิเศษเฉลิมพระบารมี10	1949-10-23	male	64.41	2014-03-17	2014-03-24	8	no	no	no	no	yes	yes	no	no	no	no	no	no	no	no	no	no	0	0	other	2014-03-20	no	no	0	2	2014-03-20 17:40:02	2014-03-21 09:07:30	ivermectin	no	no	no	dead			2014-03-24	yes	36.4	88	24	96
191	2014-03-24	13:35	2014-03-24 14:48:43	Ward อายุรกรรมชาย 1	1957-02-13	male	57.11	2014-03-16	2014-04-15	31	no	no	no	no	yes	yes	no	no	no	no	no	no	no	yes	no	no	0	0	other	2014-03-24	no	no	0	2	2014-03-24 18:12:25	2014-03-25 05:49:09	ivermectin	yes	no	no	dead			2014-04-15	yes	37.3	79	28	95
192	2014-04-02	14:21	2014-04-02 15:37:01	Ward อายุรกรรมชาย 1	1963-05-06	male	50.91	2014-03-26	2014-04-16	22	no	no	no	no	no	no	yes	no	no	no	no	no	no	yes	no	yes	0	0	other	2014-04-02	no	no	0	2	2014-04-03 10:42:34	2014-04-04 09:03:54	ivermectin	no	no	no	dead			2014-04-16	yes	38.4	123	24	120
193	2014-04-21	07:01	2014-04-21 08:54:41	Ward ออร์โธฯชาย	1944-07-01	male	69.8	2014-04-09	2014-04-21	13	no	no	no	no	no	no	no	no	no	no	no	no	no	no	no	no	0	0	other	2014-04-21	no	no						yes	no	no	not improve			2014-04-25	yes	37.1	106	22	120
194	2014-04-28	10:34	2014-04-28 11:33:10	Ward อายุรกรรมชาย 1	1929-07-01	male	84.82	2014-04-24	2014-05-08	15	no	no	yes	yes	no	no	no	no	no	no	no	no	no	yes	no	no	0	0	other	2014-04-28	no	no	1	8	2014-04-28 20:28:29	2014-05-05 21:41:00	albendazole + ivermectin	yes	no	no	improve			2014-06-20	yes	37.7	115	28	95
195	2014-05-01	09:18	2014-05-01 11:00:15	Ward อุบัติเหตุ	1958-07-09	male	55.81	2014-04-21	2014-05-13	23	no	no	no	no	no	no	no	no	no	no	no	no	no	no	no	no	0	0	other	2014-05-01	no	yes	8	2	2014-05-01 20:06:33	2014-05-08 06:54:10	albendazole + ivermectin	yes	no	no	improve			2014-07-31	yes	39.1	74	20	106
196	2014-05-22	10:34	2014-05-22 11:10:32	Ward ศัลยกรรมประสาท	1937-05-05	female	77.05	2014-04-28	2014-07-15	79	yes	no	no	yes	no	yes	no	no	no	no	no	no	no	yes	no	no	0	0	other	2014-05-22	no	no	0	2	2014-05-23 07:41:02	2014-05-24 07:16:28	ivermectin	no	no	no	improve			2014-11-21	yes	36.9	72	24	90
197	2014-05-30	06:33	2014-05-30 09:10:34	Ward ศัลยกรรมหญิง	1957-07-01	female	56.91	2014-05-27	2014-06-05	10	no	no	no	no	no	yes	no	no	no	no	yes	no	no	no	no	yes	0	0	other	2014-05-30	no	no	0	2	2014-05-30 20:03:36	2014-05-31 20:11:15	ivermectin	no	no	no	improve			2014-08-07	yes	37.2	92	24	110
198	2014-06-02	13:17	2014-06-02 14:46:34	Ward ศัลยกรรมชาย 2	1945-05-20	male	69.03	2014-05-27	2014-06-07	12	no	no	no	no	no	yes	no	no	no	no	no	no	no	no	no	yes	0	0	other	2014-06-02	no	no	0	2	2014-06-04 13:36:14	2014-06-05 09:52:23	ivermectin	yes	no	no	improve			2015-09-28	yes	37.5	112	24	102
199	2014-06-10	11:30	2014-06-10 12:45:15	Ward RCU	1942-07-21	male	71.89	2014-06-02	2014-06-17	16	no	yes	no	no	no	yes	no	no	no	no	no	no	no	no	no	no	0	0	other	2014-06-10	no	no	0	2	2014-06-10 17:54:26	2014-06-11 17:41:49	ivermectin	yes	yes	yes	improve			2014-06-24	yes	38.6	118	33	81
200	2014-06-16	15:22	2014-06-16 15:41:38	Ward พิเศษเฉลิมพระบารมี 9	1949-06-26	male	64.97	2014-06-12	2014-06-28	17	yes	no	no	no	no	yes	no	no	no	no	no	no	no	yes	no	no	0	0	other	2014-06-16	no	no	0	2	2014-06-16 20:23:01	2014-06-17 22:55:36	ivermectin	yes	no	no	improve			2014-06-30	yes	37	92	20	120
201	2014-06-23	07:34	2014-06-23 09:32:22	Ward อายุรกรรมชาย 1	1923-04-01	male	91.23	2014-05-21	2014-06-29	40	no	no	no	yes	no	no	no	no	no	no	no	no	no	no	no	no	0	0	other	2014-06-23	no	no	0	2	2014-06-23 13:14:29	2014-06-24 06:31:58	ivermectin	yes	no	no	improve			2014-06-30	yes	37.8	140	32	98
202	2014-06-27	08:31	2014-06-27 10:03:09	Ward อายุรกรรมชาย 1	1973-10-29	male	40.66	2014-06-14	2014-07-10	27	no	no	no	yes	no	no	no	no	no	no	no	yes	no	no	no	no	0	0	other	2014-06-27	no	no	0	2	2014-06-27 18:08:14	2014-06-28 08:57:11	ivermectin	no	no	no	improve			2023-07-28	yes	37.2	103	24	100
203	2014-07-22	07:22	2014-07-22 09:25:34	Ward อายุรกรรมชาย 2	1951-07-01	male	63.06	2014-07-17	2014-07-23	7	no	no	no	no	no	no	yes	no	no	no	no	no	no	yes	no	yes	0	0	other	2014-07-22	no	no	0	2	2014-07-22 13:21:23	2014-07-23 07:38:58	ivermectin	no	no	no	improve			2014-10-31	yes	36.5	68	20	104
204	2014-07-22	08:48	2014-07-22 11:01:33	Ward พิเศษทั่วไป	1965-12-02	female	48.64	2014-07-21	2014-07-26	6	yes	no	no	no	no	no	no	no	no	no	no	no	no	no	no	no	0	0	other	2014-07-22	no	no	4	0	2014-07-21 21:36:43	2014-07-24 20:12:10	albendazole	yes	no	no	improve					36.8	84	20	110
205	2014-07-23	14:56	2014-07-23 15:21:31	Ward ศัลยกรรมชาย 1	1947-03-26	male	67.33	2014-07-21	2014-08-03	14	no	no	no	no	no	yes	no	no	no	no	no	no	no	yes	no	yes	0	0	other	2014-07-23	no	no	0	7	2014-07-24 12:01:24	2014-07-30 22:08:20	ivermectin	yes	yes	yes	dead			2014-08-03	yes	36.8	88	20	110
206	2014-08-04	07:45	2014-08-04 09:40:15	Ward ออร์โธฯชาย	1976-07-26	male	38.02	2014-06-14	2014-08-17	65	no	no	no	no	no	yes	no	no	no	no	no	no	no	no	no	no	0	0	other	2014-08-04	yes	no	2	11	2014-08-04 13:16:18	2014-08-13 10:04:03	albendazole + ivermectin	yes	no	no	not improve			2014-08-24	yes	40.5	148	28	71
207	2014-08-07	13:34	2014-08-07 15:47:17	Ward อายุรกรรมหญิง	1974-04-28	female	40.28	2014-08-05	2014-09-12	39	no	no	no	no	no	no	no	no	no	yes	no	no	no	no	no	no	0	0	severe strongyloidiasis	2014-08-07	no	yes	37	42	2014-08-06 18:00:59	2014-09-12 08:59:43	albendazole + ivermectin	yes	no	no	improve					37.9	124	26	90
208	2014-08-14	08:01	2014-08-14 09:12:16	Ward พิเศษเฉลิมพระบารมี10	1940-07-01	male	74.12	2014-08-10	2014-08-25	16	no	yes	no	no	no	no	no	no	no	no	no	no	no	no	no	no	0	0	other	2014-08-14	no	no	0	2	2014-08-14 15:00:27	2014-08-15 09:02:47	ivermectin	yes	no	no	improve			2019-04-30	yes	38.5	90	24	120
209	2014-08-18	08:24	2014-08-18 10:23:32	Ward RCU	1926-09-14	male	87.93	2014-08-12	2014-09-03	23	no	yes	yes	yes	no	no	no	no	no	no	no	no	no	no	no	no	0	0	other	2014-08-18	no	no	0	2	2014-08-18 17:28:21	2014-08-19 09:46:39	ivermectin	no	no	yes	improve			2015-04-10	yes	37.2	96	30	113
210	2014-08-26	05:06	2014-08-26 09:39:10	Ward อายุรกรรมชาย 1	1950-07-01	male	64.15	2014-08-14	2014-08-27	14	no	no	no	no	no	no	yes	no	no	no	yes	no	no	yes	no	no	0	0	other	2014-08-26	no	no	0	2	2014-08-26 14:54:27	2014-08-27 09:11:50	ivermectin	no	no	no	improve			2014-11-22	yes	37	84	28	123
211	2014-09-16	12:23	2014-09-16 13:25:09	Ward ศัลยกรรมชาย 2	1950-01-01	male	64.71	2014-09-01	2014-10-02	32	no	yes	no	no	no	no	no	no	no	no	no	no	no	no	no	no	0	0	other	2014-09-16	no	yes	3	15	2014-09-17 11:46:14	2014-10-02 08:23:45	albendazole + ivermectin	yes	yes	yes	improve			2014-11-02	yes	40.2	118	38	88
212	2014-09-17	11:27	2014-09-17 13:13:48	Ward ห้องผ่าตัด	1957-09-01	female	57.04	2014-07-29	2014-09-18	52	no	no	no	no	no	no	no	no	no	no	no	no	no	yes	no	no	0	0	other	2014-09-17	no	no	0	1	2014-09-18 08:28:02	2014-09-18 08:28:02	ivermectin	no	no	no	improve					36.9	86	20	100
213	2014-09-18	14:07	2014-09-18 14:50:04	Ward RCU	1944-04-01	female	70.46	2014-07-30	2014-09-28	61	no	no	no	yes	no	no	no	no	no	no	no	no	no	no	no	no	0	0	other	2014-09-18	no	no	0	4	2014-09-18 17:02:14	2014-09-20 05:47:13	ivermectin	yes	no	yes	improve			2014-12-06	yes	39	110	35	89
214	2014-10-06	13:20	2014-10-06 15:19:37	Ward อายุรกรรมชาย 2	1938-07-14	male	76.23	2014-10-05	2014-10-07	3	yes	no	no	no	yes	yes	no	no	no	no	no	yes	no	yes	no	yes	0	0	other	2014-10-06	no	no	0	1	2014-10-07 09:01:48	2014-10-07 09:01:48	ivermectin	no	no	no	improve					36.7	95	20	100
215	2014-10-08	07:35	2014-10-08 09:00:45	Ward RCU	1955-07-23	male	59.21	2014-09-19	2014-10-17	29	yes	no	no	yes	no	no	no	no	no	no	no	no	no	no	no	no	0	0	other	2014-10-08	no	no	0	2	2014-10-08 23:18:24	2014-10-09 23:30:11	ivermectin	yes	no	no	improve			2023-01-24	yes	38.2	115	28	135
216	2014-11-03	10:10	2014-11-03 11:03:41	Ward ศัลยกรรมประสาท	1951-01-01	male	63.84	2014-10-27	2014-11-08	13	no	no	no	yes	no	no	yes	no	no	no	no	no	no	yes	no	no	0	1	severe strongyloidiasis	2014-11-03	no	yes	4	4	2014-11-04 06:48:09	2014-11-08 06:01:52	albendazole + ivermectin	yes	yes	yes	dead			2014-11-08	yes	38.2	118	24	97
217	2014-11-21	12:51	2014-11-21 14:26:10	Ward อายุรกรรมหญิง	1978-01-03	female	36.88	2014-11-18	2014-11-24	7	no	no	no	no	no	no	no	no	no	no	yes	no	no	yes	no	yes	0	0	other	2014-11-21	no	no	0	2	2014-11-21 20:00:05	2014-11-22 09:06:50	ivermectin	no	no	no	improve					37	134	24	102
218	2014-12-04	08:50	2014-12-04 10:04:39	Ward อายุรกรรมชาย 1	1982-06-09	male	32.49	2014-11-22	2014-12-24	33	no	no	no	no	no	no	no	no	no	no	no	no	no	no	no	no	0	0	other	2014-12-04	no	no	0	2	2014-12-05 21:40:00	2014-12-06 21:59:53	ivermectin	no	no	no	improve					38.5	108	24	96
219	2014-12-18	06:28	2014-12-18 09:11:10	Ward อุบัติเหตุ	1975-05-01	male	39.63	2014-12-02	2014-12-25	24	no	no	no	no	no	no	no	no	no	no	no	no	no	no	no	no	0	0	other	2014-12-18	no	no						no	no	no	improve					37.1	96	22	130
220	2014-12-23	07:28	2014-12-23 09:12:44	Ward ห้องผ่าตัด	1944-07-01	male	70.48	2014-12-17	2014-12-26	10	no	no	no	no	no	yes	no	no	no	no	no	no	no	yes	no	no	0	0	other	2014-12-23	no	no	0	2	2014-12-23 13:00:16	2014-12-24 09:12:55	ivermectin	no	no	no	improve			2018-12-02	yes	36.8	72	22	129
221	2014-12-23	06:15	2014-12-23 09:13:12	Ward จิตเวช	1961-11-12	male	53.11	2014-12-21	2015-01-10	21	no	no	no	no	yes	no	no	no	no	no	no	yes	no	no	no	no	0	0	other	2014-12-23	no	no	0	2	2014-12-24 08:34:12	2014-12-25 08:17:52	ivermectin	no	no	no	improve			2016-08-25	yes	37.2	75	24	144
222	2014-12-29	10:45	2014-12-29 13:26:53	Ward หูคอจมูก	1938-07-01	male	76.5	2014-12-21	2014-12-30	10	no	no	no	no	no	yes	no	no	no	no	no	no	no	no	no	no	0	0	other	2014-12-29	no	no	1	0	2014-12-29 22:14:55	2014-12-29 22:14:55	albendazole	yes	no	no	improve			2022-03-17	yes	37.2	86	20	120
223	2013-01-09	09:55	2013-01-09 11:32:27	Ward จิตเวช	1967-08-20	male	45.39	2013-01-07	2013-01-23	17	no	no	no	no	yes	no	no	no	no	no	no	yes	no	no	no	no	0	0	other	2013-01-09	no	no	0	2	2013-01-17 09:24:54	2013-01-18 08:50:51	ivermectin	no	no	no	improve			2018-02-27	yes	37.3	83	22	128
224	2013-02-13	08:06	2013-02-13 10:01:24	Ward อายุรกรรมชาย 1	1970-12-22	male	42.15	2013-02-01	2013-02-27	27	no	no	no	no	no	no	no	no	no	no	no	no	no	no	no	no	0	0	other	2013-02-13	no	no	0	14	2013-02-14 06:24:32	2013-02-25 23:19:18	ivermectin	yes	yes	yes	not improve			2013-02-27	yes	37.3	98	24	110
225	2013-02-22	08:49	2013-02-22 11:09:22	Ward พิเศษเฉลิมพระบารมี10	1968-05-14	male	44.78	2013-02-20	2013-02-27	8	no	yes	no	no	no	no	no	no	no	no	no	no	no	no	no	no	0	0	other	2013-02-22	no	no	0	2	2013-02-22 14:52:52	2013-02-23 09:04:31	ivermectin	yes	no	no	improve			2023-03-06	yes	36.7	64	20	110
226	2013-03-06	13:12	2013-03-06 14:19:31	Ward RCU	1955-07-01	male	57.68	2013-03-05	2013-03-10	6	no	no	no	no	no	no	no	no	no	no	no	no	no	no	no	no	0	0	other	2013-03-06	no	no	0	2	2013-03-06 20:56:11	2013-03-07 06:05:24	ivermectin	yes	yes	yes	improve			2014-08-21	yes	38.4	117	33	101
227	2013-03-08	13:10	2013-03-08 14:18:17	Ward ศัลยกรรมหญิง	1970-05-10	female	42.83	2013-03-04	2013-03-18	15	no	no	no	no	no	no	no	no	no	no	yes	no	no	no	no	no	0	0	other	2013-03-08	no	no	0	2	2013-03-08 17:34:32	2013-03-09 08:52:39	ivermectin	no	no	no	improve					37.5	100	20	108
228	2013-04-02	07:50	2013-04-02 10:00:11	Ward อายุรกรรมชาย 1	1975-02-27	male	38.09	2013-03-29	2013-04-04	7	no	no	no	no	no	no	no	no	no	yes	no	no	no	no	no	no	0	0	other	2013-04-02	no	no	0	2	2013-04-02 13:06:56	2013-04-03 08:50:44	ivermectin	yes	no	no	improve					38.5	96	28	95
229	2013-04-05	14:23	2013-04-05 15:39:36	Ward ศัลยกรรมชาย 2	1955-03-13	male	58.06	2013-04-03	2013-04-07	5	yes	yes	no	no	no	no	no	no	no	no	no	no	no	no	no	no	0	0	other	2013-04-05	no	no	2	0	2013-04-05 23:35:20	2013-04-06 20:25:57	albendazole	yes	no	no	improve			2014-06-11	yes	37	78	24	66
230	2013-04-17	15:13	2013-04-17 15:45:14	Ward อายุรกรรมหญิง	1990-04-26	female	22.98	2013-04-13	2013-05-10	28	no	no	no	no	no	no	no	no	no	no	no	no	no	no	no	no	0	0	other	2013-04-17	no	no	0	4	2013-04-16 10:06:42	2013-04-20 09:06:24	ivermectin	yes	no	no	improve					37.3	116	22	106
231	2013-04-22	08:38	2013-04-22 09:50:12	Ward อายุรกรรมชาย 1	1955-07-01	male	57.81	2013-04-12	2013-04-22	11	no	no	no	no	no	yes	no	no	no	no	no	no	no	yes	no	no	0	0	other	2013-04-22	no	no						no	no	no	improve			2013-10-06	yes	36	83	20	114
232	2013-05-14	08:11	2013-05-14 09:29:43	Ward RCU	1973-01-24	male	40.3	2013-04-30	2013-06-07	39	no	no	no	no	yes	no	no	no	no	no	no	yes	no	yes	no	no	0	0	other	2013-05-14	no	no	0	4	2013-05-14 11:36:15	2013-05-29 08:16:06	ivermectin	yes	no	yes	improve			2021-01-13	yes	37.9	112	24	95
233	2013-05-14	13:04	2013-05-14 14:14:59	Ward ตา	1954-05-07	female	59.02	2013-05-04	2013-05-16	13	no	no	no	yes	no	no	no	no	no	no	no	no	no	yes	no	no	0	0	other	2013-05-14	no	no	1	0	2013-05-15 19:50:36	2013-05-15 19:50:36	albendazole	no	no	no	improve			2015-01-22	yes	37.5	86	22	124
234	2013-05-16	13:18	2013-05-16 13:57:48	Ward อุบัติเหตุ	1957-07-01	male	55.87	2013-05-04	2013-06-17	45	no	no	no	no	no	no	no	no	no	no	no	no	no	no	no	no	0	0	other	2013-05-16	no	no	0	7	2013-05-17 10:21:34	2013-05-23 09:37:04	ivermectin	yes	yes	no	improve			2013-12-26	yes	39.5	89	28	68
235	2013-05-28	10:20	2013-05-28 13:34:33	Ward RCU	1945-07-01	male	67.91	2013-05-22	2013-07-24	64	no	no	yes	no	no	no	no	no	no	no	no	no	no	yes	no	no	0	1	severe strongyloidiasis	2013-05-28	no	no	14	19	2013-05-23 06:09:34	2013-06-22 05:36:32	albendazole + ivermectin	yes	no	yes	improve			2014-03-18	yes	39.1	122	34	97
236	2013-06-04	15:02	2013-06-04 15:44:36	Ward ห้องผ่าตัด	1968-05-20	male	45.04	2013-05-22	2013-06-11	21	no	no	no	no	no	yes	no	no	no	no	no	no	no	no	no	no	0	0	other	2013-06-04	no	no	0	1	2013-06-04 22:34:24	2013-06-04 22:34:24	ivermectin	no	no	no	improve			2013-07-08	yes	39.5	108	28	110
237	2013-06-10	05:36	2013-06-10 09:25:19	Ward อายุรกรรมชาย 1	1941-10-03	male	71.69	2013-05-28	2013-07-11	45	yes	yes	no	no	no	no	no	no	no	no	no	no	no	no	no	no	0	0	other	2013-06-10	no	no	0	2	2013-06-10 23:34:04	2013-06-11 23:22:59	ivermectin	yes	yes	yes	improve			2018-12-03	yes	37.4	86	24	126
238	2013-06-10	09:03	2013-06-10 10:02:43	Ward ศัลยกรรมชาย 2	1937-06-01	male	76.02	2013-05-14	2013-07-09	57	no	no	no	yes	no	yes	no	no	no	no	no	no	no	no	no	no	0	0	other	2013-06-10	no	no	8	0	2013-06-12 17:56:20	2013-06-19 18:04:34	albendazole	yes	yes	no	improve			2014-12-01	yes	37.1	112	28	102
239	2013-06-10	13:46	2013-06-10 14:35:08	Ward นรีเวชสามัญ	1953-02-03	female	60.35	2013-06-08	2013-06-13	6	yes	no	no	no	no	yes	no	no	no	no	no	no	no	yes	no	yes	0	0	other	2013-06-10	no	no	0	2	2013-06-11 08:46:38	2013-06-12 08:20:43	ivermectin	no	no	no	improve			2016-01-20	yes	37.4	96	24	95
240	2013-06-21	09:05	2013-06-21 11:20:11	Ward พิเศษเฉลิมพระบารมี 9	1946-01-01	male	67.47	2013-06-18	2013-06-22	5	no	no	no	yes	no	no	yes	no	no	no	no	no	no	yes	yes	yes	0	0	other	2013-06-21	no	no	2	1	2013-06-20 20:14:35	2013-06-22 07:58:02	albendazole + ivermectin	no	no	no	improve			2018-02-15	yes	37.5	72	22	110
241	2013-07-02	07:28	2013-07-02 09:41:23	Ward อายุรกรรมชาย 1	1956-03-12	male	57.31	2013-06-23	2013-07-13	21	no	no	no	no	no	no	no	no	no	no	no	no	no	no	no	no	0	0	other	2013-07-02	no	no						yes	no	no	improve					36.9	106	24	130
242	2013-07-02	11:27	2013-07-02 13:20:53	Ward อายุรกรรมชาย 1	1984-10-30	male	28.67	2013-06-27	2013-07-06	10	no	no	no	yes	no	no	no	no	no	no	no	no	no	no	no	no	0	0	other	2013-07-02	no	no	0	2	2013-07-02 15:59:01	2013-07-03 08:54:58	ivermectin	no	no	no	improve					36.7	118	28	106
243	2013-07-08	08:27	2013-07-08 11:32:48	Ward ศัลยกรรมชาย 1	1955-07-01	male	58.02	2013-06-28	2013-07-26	29	no	no	no	no	no	yes	no	no	no	no	no	no	no	no	no	yes	0	0	other	2013-07-08	no	yes	0	4	2013-07-09 17:24:24	2013-07-25 09:01:50	ivermectin	yes	no	no	improve			2013-08-12	yes	38.8	108	24	100
244	2013-07-24	13:16	2013-07-24 15:02:35	Ward ศัลยกรรมหญิง	1921-01-01	female	92.56	2013-07-22	2013-07-26	5	no	no	no	no	no	no	no	no	no	no	no	no	no	no	no	no	0	0	other	2013-07-24	no	no	0	1	2013-07-25 09:23:07	2013-07-25 09:23:07	ivermectin	no	no	no	improve			2014-06-24	yes	37.1	78	24	126
245	2013-08-13	11:16	2013-08-13 13:33:55	Ward นรีเวชสามัญ	1932-07-01	female	81.12	2013-08-05	2013-09-01	28	no	no	no	no	no	yes	no	no	no	no	no	no	no	no	no	no	0	0	other	2013-08-13	no	no	11	4	2013-08-09 19:47:21	2013-08-19 19:54:30	albendazole + ivermectin	yes	no	no	improve			2013-09-02	yes	38.1	101	32	117
246	2013-08-15	09:05	2013-08-15 11:30:38	Ward ศัลยกรรมชาย 1	1947-07-01	male	66.12	2013-08-14	2013-08-19	6	no	no	no	no	no	yes	no	no	no	no	no	no	no	yes	no	yes	0	0	other	2013-08-15	no	no	0	2	2013-08-15 20:47:08	2013-08-16 09:05:23	ivermectin	no	no	no	improve			2014-07-09	yes	36.6	84	20	119
247	2013-08-16	13:23	2013-08-16 15:02:41	Ward อายุรกรรมหญิง	1946-03-07	female	67.44	2013-08-12	2013-09-03	23	no	no	no	no	no	yes	no	no	no	no	no	no	no	no	no	no	0	1	severe strongyloidiasis	2013-08-16	no	no	0	17	2013-08-16 21:54:01	2013-09-02 22:41:42	ivermectin	yes	yes	yes				2013-09-03	yes	37.7	95	24	100
248	2013-08-26	07:49	2013-08-26 09:28:20	Ward อายุรกรรมชาย 1	1948-12-16	male	64.69	2013-08-02	2013-08-31	30	yes	no	no	no	no	no	no	no	no	no	no	no	no	no	no	no	0	0	other	2013-08-26	no	no	0	2	2013-08-26 19:50:54	2013-08-27 20:24:54	ivermectin	yes	no	no	improve					37.3	97	24	117
249	2013-09-03	08:06	2013-09-03 09:14:04	Ward พิเศษเฉลิมพระบารมี 9	1951-06-29	male	62.18	2013-09-01	2013-09-03	3	no	no	no	no	yes	yes	no	no	no	no	no	yes	no	no	no	no	0	0	other	2013-09-03	no	no						no	no	no						37.4	88	22	110
250	2013-09-05	07:38	2013-09-05 09:07:38	Ward อายุรกรรมชาย 1	1937-08-15	male	76.06	2013-08-29	2013-09-05	8	yes	yes	no	no	yes	no	yes	no	no	no	no	yes	no	no	no	no	0	0	other	2013-09-05	no	no						yes	no	no	improve			2023-12-15	yes	36.9	98	28	151
251	2013-09-16	14:15	2013-09-16 15:07:20	Ward จิตเวช	1961-11-12	male	51.84	2013-09-16	2013-09-30	15	no	no	no	no	yes	no	no	no	no	no	no	yes	no	no	no	no	0	0	other	2013-09-16	no	no	0	1	2013-09-17 17:41:46	2013-09-17 17:41:46	ivermectin	no	no	no	improve			2016-08-25	yes	37.2	93	22	115
252	2013-09-23	14:19	2013-09-23 15:44:03	Ward อุบัติเหตุ	1960-07-18	male	53.18	2013-08-25	2013-11-04	72	no	no	no	no	no	no	yes	no	no	no	no	no	no	no	no	no	0	0	other	2013-09-23	no	no	0	4	2013-09-23 20:25:06	2013-10-15 07:07:05	ivermectin	yes	yes	no	improve			2016-05-07	yes	39.5	76	20	98
253	2013-09-25	06:37	2013-09-25 09:11:13	Ward อายุรกรรมชาย 1	1993-03-09	male	20.55	2013-09-23	2013-09-25	3	no	no	no	no	no	no	no	no	no	no	no	no	no	yes	yes	no	0	0	other	2013-09-25	no	no	0	2	2013-09-23 20:33:16	2013-09-24 19:57:59	ivermectin	no	no	no	not improve			2017-08-06	yes	37.2	80	20	113
254	2013-09-25	13:43	2013-09-25 14:21:37	Ward อุบัติเหตุ	1952-07-01	male	61.23	2013-08-17	2013-10-09	54	no	no	no	no	no	no	no	no	no	no	no	no	no	no	no	no	0	0	other	2013-09-25	yes	no	0	1	2013-09-25 18:18:07	2013-09-25 18:18:07	ivermectin	yes	no	no	improve					39.1	101	24	70
255	2013-09-26	12:15	2013-09-26 15:07:03	Ward ศัลยกรรมชาย 1	1940-07-06	male	73.22	2013-09-24	2013-09-28	5	yes	no	no	no	no	no	yes	no	no	no	no	no	no	yes	no	no	0	0	other	2013-09-26	no	no	0	1	2013-09-26 18:02:53	2013-09-26 18:02:53	ivermectin	no	no	no	improve			2019-09-15	yes	37.6	102	24	140
256	2013-09-27	09:56	2013-09-27 11:47:33	Ward Med-ICU	1938-01-21	male	75.68	2013-09-18	2013-10-15	28	no	no	no	yes	no	no	no	no	no	no	no	no	no	no	no	no	0	0	other	2013-09-27	yes	no	0	4	2013-09-27 13:55:24	2013-10-11 05:28:08	ivermectin	yes	yes	yes				2013-10-14	yes	38.2	132	27	93
257	2013-10-04	11:38	2013-10-04 14:14:41	Ward อายุรกรรมชาย 2	1965-05-23	male	48.37	2013-10-03	2013-10-17	15	no	no	no	no	no	no	yes	no	no	no	yes	no	no	yes	no	yes	0	0	other	2013-10-04	no	no	0	2	2013-10-04 17:00:33	2013-10-05 08:51:17	ivermectin	yes	no	no	improve			2014-06-29	yes	38.3	80	20	103
258	2013-10-07	07:50	2013-10-07 09:06:58	Ward พิเศษเฉลิมพระบารมี10	1937-04-25	male	76.45	2013-09-17	2013-10-11	25	no	no	yes	no	no	yes	no	no	no	no	no	no	no	no	no	no	0	0	other	2013-10-07	no	no	0	2	2013-10-08 12:29:26	2013-10-09 07:02:04	ivermectin	no	no	no	improve			2013-11-23	yes	37.4	112	32	99
259	2013-10-08	07:40	2013-10-08 09:36:05	Ward ศัลยกรรมชาย 1	1961-06-16	male	52.31	2013-10-06	2013-10-13	8	no	no	no	no	no	yes	no	no	no	no	no	yes	no	yes	no	no	0	0	other	2013-10-08	no	yes	3	1	2013-10-07 22:29:26	2013-10-09 21:42:08	albendazole + ivermectin	no	no	no	improve			2014-03-13	yes	37	96	20	100
260	2013-10-08	13:02	2013-10-08 14:19:27	Ward อายุรกรรมชาย 1	1934-07-01	male	79.27	2013-09-30	2013-10-09	10	yes	no	no	no	no	no	no	no	no	no	no	no	no	no	no	no	0	0	other	2013-10-08	no	no	0	1	2013-10-09 10:29:04	2013-10-09 10:29:04	ivermectin	no	no	no	improve			2018-03-09	yes	37.3	92	24	114
261	2013-10-15	08:21	2013-10-15 09:14:22	Ward ศัลยกรรมชาย 1	1943-12-28	male	69.8	2013-10-07	2013-10-17	11	no	no	no	no	no	yes	no	no	no	no	no	no	no	no	no	no	0	0	other	2013-10-15	no	no	0	3	2013-10-15 10:43:52	2013-10-17 08:50:24	ivermectin	no	no	no	improve			2013-11-15	yes	37	104	24	120
262	2013-10-28	10:08	2013-10-28 10:52:44	Ward ศัลยกรรมชาย 2	1950-11-14	male	62.95	2013-10-07	2013-12-21	76	yes	yes	no	yes	no	no	no	no	no	no	no	no	no	no	no	no	0	0	other	2013-10-28	no	no	8	0	2013-10-28 17:58:59	2013-11-04 05:44:17	albendazole	yes	yes	yes	improve			2014-01-17	yes	38.1	100	26	124
263	2013-10-31	06:47	2013-10-31 08:47:51	Ward พิเศษเฉลิมพระบารมี10	1954-02-25	male	59.68	2013-10-27	2013-11-03	8	yes	no	no	yes	no	no	yes	no	no	no	no	no	no	yes	yes	yes	0	0	other	2013-10-31	no	no	0	2	2013-10-31 11:37:41	2013-11-01 08:38:33	ivermectin	no	no	no	improve			2013-11-12	yes	36	102	22	100
264	2013-11-01	09:40	2013-11-01 11:07:41	Ward อายุรกรรมชาย 1	1978-08-30	male	35.17	2013-10-29	2013-11-03	6	no	yes	no	no	no	no	no	no	no	no	no	no	no	yes	no	no	0	0	other	2013-11-01	no	no	0	2	2013-11-01 20:01:41	2013-11-02 08:47:57	ivermectin	no	no	no				2014-05-30	yes	36.9	71	20	110
265	2013-11-04	11:06	2013-11-04 11:57:35	Ward RCU	1942-08-15	male	71.22	2013-10-17	2013-11-13	28	no	no	no	no	no	yes	no	no	no	no	yes	no	no	yes	no	no	0	0	other	2013-11-04	yes	no	0	2	2013-11-04 21:17:18	2013-11-05 05:26:56	ivermectin	yes	yes	yes	dead			2013-11-13	yes	38.2	128	31	79
266	2013-11-07	09:03	2013-11-07 11:05:35	Ward ศัลยกรรมชาย 1	1934-07-01	male	79.35	2013-10-25	2013-11-22	29	no	no	no	no	no	no	no	no	no	no	no	no	no	yes	no	no	0	0	other	2013-11-07	no	no	0	3	2013-11-07 22:30:10	2013-11-21 22:25:40	ivermectin	yes	no	no	improve			2020-10-20	yes	37.4	106	24	100
267	2013-11-18	08:09	2013-11-18 09:36:43	Ward พิเศษเฉลิมพระบารมี 9	1958-08-12	male	55.27	2013-11-17	2013-11-19	3	no	no	no	yes	no	no	no	no	no	no	no	no	no	no	no	no	0	0	other	2013-11-18	no	no						no	no	no	improve					37	84	20	140
268	2013-11-18	10:06	2013-11-18 11:29:41	Ward อายุรกรรมชาย 1	1950-03-27	male	63.65	2013-11-13	2013-11-21	9	no	no	no	no	no	yes	no	no	no	no	no	no	no	no	no	no	0	0	other	2013-11-18	no	no	0	3	2013-11-18 18:24:09	2013-11-20 17:32:13	ivermectin	yes	no	no	improve			2013-12-08	yes	37.1	72	20	87
269	2013-11-18	12:48	2013-11-18 14:20:25	Ward ศัลยกรรมหญิง	1943-01-26	female	70.81	2013-09-24	2013-12-28	96	yes	no	no	no	no	no	no	no	no	no	no	no	no	yes	no	no	0	0	other	2013-11-18	no	no	0	1	2013-11-18 21:34:12	2013-11-18 21:34:12	ivermectin	no	no	no	improve			2017-06-25	yes	38	100	22	120
270	2013-11-18	13:44	2013-11-18 14:44:54	Ward Med-ICU	1934-01-01	male	79.88	2013-10-31	2013-12-31	62	no	no	no	yes	no	no	no	no	no	no	no	no	no	no	no	no	0	0	other	2013-11-18	no	no	0	2	2013-11-19 21:52:16	2013-11-20 21:48:41	ivermectin	yes	yes	yes	improve			2015-02-01	yes	37.2	123	25	95
271	2013-11-19	04:38	2013-11-19 09:36:46	Ward ศัลยกรรมหญิง	1976-04-27	female	37.56	2013-11-10	2013-11-19	10	no	no	no	no	no	no	no	no	no	no	yes	no	no	yes	yes	no	0	0	other	2013-11-19	no	no						no	no	no	improve					36.9	76	20	110
272	2013-11-22	10:07	2013-11-22 11:05:23	Ward Med-ICU	1940-11-03	male	73.05	2013-11-19	2013-12-08	20	no	yes	no	no	no	no	no	no	no	no	no	no	no	no	no	no	0	0	other	2013-11-22	no	no	0	4	2013-11-22 17:31:26	2013-11-25 08:53:55	ivermectin	yes	yes	no	improve			2014-07-16	yes	37.2	103	24	108
273	2013-11-29	10:55	2013-11-29 12:22:22	Ward ศัลยกรรมชาย 1	1998-05-01	male	15.58	2013-11-28	2013-12-13	16	no	no	no	no	no	no	no	no	no	no	no	no	no	no	no	no	0	0	other	2013-11-29	no	no	1	0	2013-12-05 20:02:51	2013-12-05 20:02:51	albendazole	yes	no	no	improve					36.8	74	20	100
274	2013-12-06	09:05	2013-12-06 09:52:06	Ward ศัลยกรรมประสาท	1969-02-20	female	44.79	2013-11-28	2013-12-12	15	no	no	no	no	no	no	no	no	no	no	no	no	no	yes	no	no	0	0	other	2013-12-06	no	no	2	3	2013-12-06 20:52:16	2013-12-09 07:36:53	albendazole + ivermectin	yes	no	no	improve					38	100	24	130
275	2013-12-18	21:08	2013-12-20 15:35:16	Ward ห้องผ่าตัด	1967-12-02	male	46.05	2013-12-18	2013-12-24	7	no	no	no	no	no	no	no	no	no	no	no	no	no	no	no	no	0	0	other	2013-12-18	no	no	2	0	2013-12-22 19:57:47	2013-12-23 19:54:19	albendazole	no	no	no	improve			2021-09-11	yes	37.2	58	20	115
276	2013-12-20	07:57	2013-12-20 09:03:14	Ward อายุรกรรมหญิง	1990-02-02	female	23.88	2013-12-13	2013-12-23	11	no	no	no	no	no	no	no	no	no	no	yes	no	no	yes	no	no	0	0	other	2013-12-20	no	no	0	2	2013-12-20 20:26:19	2013-12-21 09:01:15	ivermectin	yes	no	no	improve					36.9	118	24	116
277	2013-12-23	13:29	2013-12-23 14:15:06	Ward จิตเวช	1976-06-06	male	37.55	2013-12-07	2013-12-29	23	no	no	no	no	no	no	no	no	no	no	no	yes	no	no	no	no	0	0	other	2013-12-23	no	no	0	3	2013-12-26 07:54:26	2013-12-28 07:54:20	ivermectin	no	no	no	improve			2020-09-24	yes	37.2	114	24	109
278	2013-12-27	12:18	2013-12-27 14:11:48	Ward อายุรกรรมหญิง	1957-01-04	female	56.98	2013-12-23	2014-01-23	32	yes	yes	no	no	no	no	no	no	no	no	yes	no	no	no	no	no	0	0	other	2013-12-27	no	no	6	6	2013-12-27 17:47:53	2014-01-13 20:16:34	albendazole + ivermectin	yes	no	no	improve			2015-08-08	yes	38.8	100	28	103
279	2012-01-11	09:08	2012-01-11 11:14:11	Ward พิเศษเฉลิมพระบารมี 9	1926-07-01	male	85.53	2012-01-05	2012-02-12	39	no	no	no	no	no	yes	no	no	no	no	no	no	no	no	no	no	0	0	other	2012-01-11	no	no	0	2	2012-01-11 19:56:55	2012-01-12 20:16:56	ivermectin	yes	no	no	improve			2013-04-13	yes	38	108	18	140
280	2012-01-16	07:02	2012-01-16 08:32:23	Ward พิเศษเฉลิมพระบารมี10	1941-11-11	female	70.18	2012-01-15	2012-01-18	4	no	no	no	no	no	no	yes	no	no	no	no	no	no	no	no	yes	0	0	other	2012-01-16	no	no	0	3	2012-01-16 11:49:39	2012-01-18 07:42:39	ivermectin	no	no	no	improve			2019-06-20	yes	37	78	20	110
281	2012-01-19	05:49	2012-01-19 09:10:13	Ward อายุรกรรมชาย 1	1949-07-01	male	62.55	2012-01-09	2012-01-26	18	yes	no	no	no	no	no	yes	no	no	no	no	no	no	no	no	no	0	0	other	2012-01-19	no	no	0	2	2012-01-20 12:46:02	2012-01-21 08:43:42	ivermectin	yes	no	no	improve			2012-03-06	yes	37.4	96	20	120
282	2012-01-26	10:03	2012-01-26 11:11:45	Ward อายุรกรรมชาย 2	1936-01-01	male	76.07	2012-01-25	2012-02-08	15	no	yes	no	no	no	no	no	no	no	no	no	no	no	no	no	no	0	0	other	2012-01-26	no	no	0	2	2012-01-26 22:27:26	2012-01-27 17:16:37	ivermectin	yes	no	no	improve			2014-04-19	yes	37	88	24	132
283	2012-01-30	11:29	2012-01-30 13:13:57	Ward Med-ICU	1961-03-29	male	50.84	2012-01-25	2012-02-25	32	no	no	no	no	no	no	no	no	no	no	no	no	no	no	no	no	0	0	other	2012-01-30	no	no	0	2	2012-01-30 13:57:37	2012-01-31 13:32:39	ivermectin	yes	no	yes	improve					38	117	40	106
284	2012-02-02	09:14	2012-02-02 11:13:17	Ward ตา	1933-07-01	male	78.59	2012-02-01	2012-02-03	3	no	no	no	no	no	no	no	no	no	no	yes	no	no	yes	no	no	0	0	other	2012-02-02	no	no						no	no	no	improve			2012-10-20	yes	36.7	89	22	130
285	2012-02-10	12:31	2012-02-10 14:20:39	Ward RCU	1954-02-07	male	58.01	2012-02-03	2012-02-21	19	no	no	no	no	no	no	no	no	no	yes	no	no	no	no	no	no	0	0	other	2012-02-10	no	no	0	2	2012-02-10 22:52:54	2012-02-11 19:51:30	ivermectin	yes	no	no	improve			2012-11-15	yes	37.1	100	24	120
286	2012-02-15	09:59	2012-02-15 11:18:45	Ward ศัลยกรรมชาย 1	1948-01-01	male	64.12	2012-02-02	2012-03-03	31	no	no	no	no	no	no	no	no	no	no	no	no	no	no	no	no	0	0	other	2012-02-15	no	no	0	2	2012-02-15 20:02:08	2012-02-16 18:01:15	ivermectin	yes	no	no	improve			2012-03-28	yes	37.5	86	20	130
287	2012-02-20	07:09	2012-02-20 09:11:52	Ward อายุรกรรมชาย 1	1973-02-17	male	39.01	2012-02-17	2012-02-25	9	no	no	no	no	no	yes	no	no	no	no	no	no	no	no	no	no	0	0	other	2012-02-20	no	no	0	3	2012-02-20 12:05:32	2012-02-24 21:02:44	ivermectin	yes	yes	yes	dead			2012-02-25	yes	38.4	109	24	100
288	2012-02-24	09:33	2012-02-24 10:31:08	Ward ศัลยกรรมชาย 2	1966-09-12	male	45.45	2012-02-17	2012-03-01	14	no	no	no	no	no	yes	no	no	no	no	no	no	no	no	no	no	0	0	other	2012-02-24	no	no	0	1	2012-02-27 21:58:22	2012-02-27 21:58:22	ivermectin	yes	no	no	improve			2013-05-12	yes	39	90	20	90
289	2012-02-27	10:47	2012-02-27 11:43:58	Ward เด็ก 2	1993-04-30	female	18.83	2012-02-22	2012-04-10	49	yes	no	no	no	no	no	no	no	no	no	yes	no	no	yes	no	yes	0	0	other	2012-02-27	no	no	0	2	2012-02-27 17:39:34	2012-02-28 18:00:02	ivermectin	yes	no	no	dead					39.6	140	26	95
290	2012-02-28	13:19	2012-02-28 14:00:21	Ward พิเศษเฉลิมพระบารมี 8	1931-07-01	male	80.66	2012-02-27	2012-03-06	9	no	yes	no	no	no	no	no	no	no	no	no	no	no	no	no	no	0	0	other	2012-02-28	no	no	7	0	2012-02-28 20:18:29	2012-03-05 20:18:20	albendazole	no	no	yes	improve			2014-10-06	yes	37	78	20	120
291	2012-03-12	09:16	2012-03-12 11:17:59	Ward อายุรกรรมชาย 1	1969-02-10	male	43.08	2012-03-11	2012-03-16	6	yes	no	no	no	yes	no	no	no	no	no	no	yes	no	yes	no	no	0	0	other	2012-03-12	no	yes	0	2	2012-03-12 20:12:27	2012-03-13 17:20:19	ivermectin	yes	no	no	improve					39.9	108	24	100
292	2012-03-14	09:48	2012-03-14 11:13:51	Ward ห้องผ่าตัด	1966-06-24	male	45.72	2012-03-06	2012-03-15	10	yes	yes	no	no	no	no	no	no	no	no	no	no	no	no	no	no	0	0	other	2012-03-14	no	no	1	1	2012-03-14 19:54:11	2012-03-15 09:00:11	albendazole + ivermectin	yes	no	no	improve					37.4	106	22	100
293	2012-03-29	13:11	2012-03-29 14:14:13	Ward ห้องผ่าตัด	1960-12-04	male	51.32	2012-03-15	2012-04-16	33	no	no	no	no	no	yes	no	no	no	no	no	no	no	no	no	no	0	0	other	2012-03-29	no	no	0	2	2012-03-29 21:36:12	2012-03-30 22:17:54	ivermectin	yes	no	no	improve			2012-07-29	yes	39.1	98	20	90
294	2012-03-30	13:06	2012-03-30 14:25:34	Ward พิเศษเฉลิมพระบารมี12	1955-07-01	male	56.75	2012-03-29	2012-04-04	7	no	no	no	no	no	yes	no	no	no	no	no	no	no	yes	no	no	0	0	other	2012-03-30	no	no	0	2	2012-03-31 20:10:50	2012-04-01 21:35:21	ivermectin	no	no	no	improve			2012-08-20	yes	36.8	98	20	145
295	2012-05-03	09:38	2012-05-03 11:10:31	Ward RCU	1926-07-01	female	85.84	2012-03-01	2012-05-16	77	no	no	no	yes	no	no	no	no	no	no	no	no	no	no	no	no	0	0	other	2012-05-03	no	no	0	2	2012-05-03 20:26:45	2012-05-04 20:41:29	ivermectin	yes	yes	yes	improve			2013-06-13	yes	38.1	130	34	118
296	2012-05-04	10:20	2012-05-04 11:56:22	Ward อายุรกรรมชาย 2	1974-08-22	male	37.7	2012-05-03	2012-05-04	2	no	no	no	no	no	no	yes	no	no	no	no	no	no	yes	no	yes	0	0	other	2012-05-04	no	no						yes	no	no	improve			2012-06-03	yes	36.5	89	22	100
297	2012-05-17	08:30	2012-05-17 10:59:46	Ward พิเศษเฉลิมพระบารมี10	1932-07-01	male	79.88	2012-05-16	2012-05-17	2	no	no	no	no	no	no	yes	no	no	no	no	no	no	yes	no	yes	0	0	other	2012-05-17	no	no						no	no	no	improve			2016-07-27	yes	36.9	88	20	140
298	2012-06-13	13:21	2012-06-13 14:41:46	Ward อายุรกรรมชาย 1	1965-02-09	male	47.34	2012-05-30	2012-06-29	31	no	no	no	no	no	no	no	no	no	no	yes	no	no	yes	no	yes	0	0	other	2012-06-13	no	no	0	2	2012-06-13 20:14:19	2012-06-14 20:05:41	ivermectin	yes	yes	yes	improve			2012-07-20	yes	37	76	28	120
299	2012-06-28	12:57	2012-06-28 14:55:01	Ward ศัลยกรรมชาย 1	1936-07-01	male	75.99	2012-06-21	2012-07-18	28	no	no	yes	yes	no	no	no	no	no	no	no	no	no	no	no	no	0	0	other	2012-06-28	no	no	3	2	2012-06-28 21:53:39	2012-06-30 22:37:57	albendazole + ivermectin	no	no	no	improve			2012-08-28	yes	37.7	100	24	100
300	2012-06-29	11:05	2012-06-29 11:38:46	Ward อายุรกรรมหญิง	1975-01-14	female	37.46	2012-06-18	2012-06-30	13	no	no	no	no	no	no	yes	no	no	yes	no	no	no	no	no	no	0	0	other	2012-06-29	no	no	0	1	2012-06-29 18:20:22	2012-06-29 18:20:22	ivermectin	no	no	no	improve			2012-08-03	yes	37	112	20	130
301	2012-07-04	12:37	2012-07-04 14:35:22	Ward พิเศษเฉลิมพระบารมี 9	1946-08-21	male	65.87	2012-06-28	2012-07-06	9	no	no	no	no	no	yes	no	no	no	no	no	no	no	yes	no	yes	0	0	other	2012-07-04	no	no	0	2	2012-07-04 18:26:10	2012-07-05 07:02:32	ivermectin	no	no	no	improve			2013-02-09	yes	37.8	122	22	110
302	2012-07-05	12:57	2012-07-05 14:21:57	Ward อายุรกรรมชาย 1	1945-03-05	male	67.33	2012-06-15	2012-07-20	36	yes	yes	no	yes	no	no	no	no	no	no	no	no	no	yes	no	no	0	0	other	2012-07-05	no	no	0	2	2012-07-05 18:32:29	2012-07-06 17:12:27	ivermectin	yes	yes	no	improve			2014-03-17	yes	37.8	80	32	100
303	2012-07-12	15:07	2012-07-12 15:51:02	Ward พิเศษเฉลิมพระบารมี 8	1930-07-01	male	82.03	2012-07-11	2012-07-21	11	no	no	no	no	no	yes	no	no	no	no	no	no	no	no	no	no	0	0	other	2012-07-12	no	no	2	0	2012-07-19 20:26:27	2012-07-20 20:33:35	albendazole	yes	no	no	improve			2021-01-08	yes	36.7	80	20	130
304	2012-07-13	07:49	2012-07-13 09:51:49	Ward พิเศษเฉลิมพระบารมี10	1956-04-22	male	56.22	2012-07-10	2012-08-23	45	no	no	no	no	no	no	no	no	no	no	yes	no	no	yes	no	no	0	0	other	2012-07-13	no	no	3	2	2012-07-13 19:55:22	2012-07-17 20:06:31	albendazole + ivermectin	no	no	no	improve					36.8	80	24	120
305	2012-07-19	10:50	2012-07-19 11:55:34	Ward อายุรกรรมหญิง	1943-06-04	female	69.13	2012-07-15	2012-07-22	8	no	no	no	no	no	yes	no	no	no	no	no	no	no	yes	no	yes	0	0	other	2012-07-19	no	no	0	3	2012-07-19 20:19:18	2012-07-21 08:56:22	ivermectin	yes	no	no	improve			2013-09-24	yes	37.1	88	20	110
306	2012-07-25	08:37	2012-07-25 09:55:46	Ward อายุรกรรมชาย 1	1923-07-20	male	89.02	2012-07-17	2012-08-05	20	no	no	no	yes	no	no	no	no	no	no	no	no	no	yes	no	no	0	0	other	2012-07-25	no	no	0	2	2012-07-25 14:01:33	2012-07-26 05:52:26	ivermectin	yes	yes	no	improve			2014-02-07	yes	38.1	132	30	100
307	2012-07-26	04:55	2012-07-26 09:18:12	Ward นรีเวชสามัญ	1959-06-25	female	53.09	2012-07-19	2012-08-02	15	no	no	no	no	no	yes	no	no	no	no	no	no	no	no	no	no	0	0	other	2012-07-26	no	no	0	2	2012-07-27 11:12:08	2012-07-28 08:28:40	ivermectin	yes	no	no	improve			2014-05-29	yes	37	91	24	106
308	2012-08-14	09:40	2012-08-14 10:33:05	Ward จิตเวช	1965-10-12	male	46.84	2012-08-10	2012-08-22	13	no	no	no	no	no	no	no	no	no	no	yes	yes	no	no	no	no	0	0	other	2012-08-14	no	no	0	2	2012-08-15 13:07:42	2012-08-16 09:23:32	ivermectin	no	no	no	improve			2021-12-02	yes	36.6	58	20	112
309	2012-08-14	10:02	2012-08-14 11:32:58	Ward ศัลยกรรมชาย 1	1959-10-23	male	52.81	2012-08-08	2012-08-17	10	no	no	no	no	no	yes	no	no	no	no	no	no	no	yes	no	yes	0	0	other	2012-08-14	no	no	0	2	2012-08-14 20:10:28	2012-08-15 08:56:51	ivermectin	yes	no	no	improve			2013-06-12	yes	37.2	102	22	90
310	2012-08-29	07:48	2012-08-29 09:04:07	Ward RCU	1968-02-20	male	44.52	2012-08-08	2012-09-13	37	no	no	no	no	yes	no	no	no	no	no	no	yes	no	no	no	no	0	0	other	2012-08-29	no	no	0	2	2012-08-29 13:26:49	2012-08-30 05:47:47	ivermectin	no	no	yes	improve			2019-07-12	yes	37.1	111	38	113
311	2012-08-30	11:47	2012-08-30 13:11:59	Ward อายุรกรรมชาย 1	1938-04-15	male	74.38	2012-08-27	2012-09-03	8	no	no	no	no	no	no	no	no	no	no	no	no	no	no	no	no	0	0	other	2012-08-30	no	no	0	2	2012-09-02 09:06:59	2012-09-03 08:41:50	ivermectin	yes	no	no	not improve			2012-10-12	yes	37.5	92	24	120
312	2012-09-20	14:11	2012-09-20 15:05:03	Ward พิเศษเฉลิมพระบารมี 8	1942-07-01	female	70.22	2012-09-17	2012-09-28	12	no	no	no	no	no	no	no	no	no	no	no	no	no	yes	no	no	0	0	other	2012-09-20	no	no	0	2	2012-09-20 18:09:23	2012-09-21 09:12:35	ivermectin	yes	no	no	improve			2013-02-24	yes	37.3	106	24	140
313	2012-10-01	07:32	2012-10-01 09:11:43	Ward อายุรกรรมชาย 1	1976-02-12	male	36.64	2012-09-26	2012-11-20	56	no	no	no	no	no	no	no	no	no	no	no	no	no	no	no	no	0	0	other	2012-10-01	no	no	3	2	2012-10-01 18:04:28	2012-10-24 19:46:39	albendazole + ivermectin	yes	yes	no	improve			2013-08-07	yes	37.6	94	28	110
314	2012-10-19	08:51	2012-10-19 09:29:20	Ward อายุรกรรมชาย 1	1965-01-05	male	47.79	2012-10-18	2012-10-22	5	no	no	no	no	no	no	no	no	no	no	no	no	no	yes	no	no	0	0	other	2012-10-19	no	no	0	2	2012-10-19 13:05:24	2012-10-20 09:06:48	ivermectin	yes	no	no	improve					40.5	114	32	110
315	2012-11-12	15:06	2012-11-12 15:29:13	Ward ศัลยกรรมชาย 1	1955-07-01	male	57.37	2012-11-05	2012-11-16	12	no	no	no	no	no	yes	no	no	no	no	no	no	no	no	no	no	0	0	other	2012-11-12	no	no	0	1	2012-11-12 17:38:52	2012-11-12 17:38:52	ivermectin	no	no	no	improve			2013-01-11	yes	36.6	94	22	100
316	2012-11-20	13:21	2012-11-20 14:45:42	Ward Sur-ICU	1953-01-08	male	59.87	2012-11-07	2013-02-26	112	yes	no	no	no	no	no	no	no	no	no	no	no	no	no	no	no	0	0	other	2012-11-20	no	no	8	2	2012-12-14 21:34:38	2013-02-21 05:56:09	albendazole + ivermectin	yes	yes	yes	improve			2013-03-26	yes	38.6	102	24	110
317	2012-11-21	09:59	2012-11-21 11:04:33	Ward หูคอจมูก	1956-06-01	male	56.47	2012-11-17	2012-11-23	7	no	no	no	no	no	yes	no	no	no	no	no	no	no	yes	no	yes	0	0	other	2012-11-21	no	no	2	0	2012-11-21 21:45:59	2012-11-22 22:29:20	albendazole	yes	no	no	improve			2013-05-01	yes	36.6	84	22	120
318	2012-12-03	08:44	2012-12-03 10:18:41	Ward อายุรกรรมชาย 1	1976-02-12	male	36.81	2012-11-03	2012-12-06	34	no	no	no	no	no	no	no	no	no	no	yes	no	no	yes	no	yes	0	0	other	2012-12-03	no	no	0	2	2012-12-03 17:29:58	2012-12-04 08:58:31	ivermectin	yes	no	no	improve					39.1	88	24	100
319	2012-12-03	12:22	2012-12-03 14:30:33	Ward อายุรกรรมชาย 1	1951-07-01	male	61.43	2012-11-29	2012-12-18	20	no	no	no	yes	no	no	yes	no	no	no	no	no	no	no	no	no	0	0	other	2012-12-03	no	no	0	2	2012-12-03 17:50:04	2012-12-04 05:59:33	ivermectin	yes	yes	yes	improve			2013-12-05	yes	38.3	88	30	110
320	2012-12-26	13:15	2012-12-26 14:32:45	Ward RCU	1969-10-20	male	43.18	2012-12-17	2013-01-10	25	no	no	no	no	no	no	yes	no	no	no	no	no	no	no	no	yes	0	0	other	2012-12-26	no	no	0	2	2012-12-27 09:17:11	2012-12-28 08:52:46	ivermectin	yes	yes	yes	dead			2013-01-10	yes	38.9	136	34	84
321	2012-12-28	07:28	2012-12-28 09:11:50	Ward อายุรกรรมชาย 1	1950-01-11	male	62.96	2012-12-25	2013-02-07	45	no	no	no	no	no	no	no	no	no	no	no	no	no	yes	no	no	0	1	severe strongyloidiasis	2012-12-28	no	yes	27	27	2012-12-27 23:31:16	2013-02-04 05:41:19	albendazole + ivermectin	yes	yes	yes	improve			2023-09-14	yes	38.8	124	24	100
322	2011-01-06	12:35	2011-01-06 13:35:43	Ward อายุรกรรมชาย 1	1983-10-21	male	27.21	2011-01-05	2011-01-12	8	no	no	no	no	no	no	no	no	no	no	no	no	no	yes	yes	no	0	0	other	2011-01-06	no	no	6	0	2011-01-06 20:05:00	2011-01-11 20:19:37	albendazole	yes	no	no	improve			2017-07-05	yes	36.7	68	24	110
323	2011-01-07	08:08	2011-01-07 09:48:38	Ward อายุรกรรมหญิง	1944-06-20	female	66.55	2010-11-07	2011-03-29	143	yes	yes	no	yes	no	no	no	no	no	no	no	no	no	yes	no	no	0	0	other	2011-01-07	no	no	7	0	2011-01-08 13:42:19	2011-01-14 17:40:17	albendazole	yes	yes	no	improve			2011-06-15	yes	37.8	88	26	110
324	2011-01-14	12:45	2011-01-14 13:59:45	Ward พิเศษเฉลิมพระบารมี 9	1939-01-01	female	72.04	2011-01-11	2011-02-10	31	no	no	no	no	yes	no	no	no	no	no	no	no	no	yes	no	no	0	0	other	2011-01-14	no	no	14	0	2011-01-14 21:05:24	2011-01-28 08:00:25	albendazole	yes	no	no	improve			2011-03-04	yes	37.3	64	20	110
325	2011-01-26	07:18	2011-01-26 09:11:57	Ward ศัลยกรรมชาย 2	1941-08-16	male	69.45	2011-01-17	2011-02-03	18	no	no	no	no	no	yes	no	no	no	no	no	no	no	yes	no	yes	0	0	other	2011-01-26	no	no	3	0	2011-01-26 23:33:04	2011-01-28 23:25:45	albendazole	no	no	no	improve			2012-01-17	yes	36.7	102	20	90
326	2011-02-15	06:14	2011-02-15 09:31:17	Ward พิเศษเฉลิมพระบารมี10	1935-07-01	male	75.63	2011-02-13	2011-02-15	3	no	yes	no	no	no	no	yes	no	no	no	no	no	no	yes	no	yes	0	0	other	2011-02-15	no	no	1	0	2011-02-15 18:07:48	2011-02-15 18:07:48	albendazole	no	no	no	improve			2013-09-27	yes	37	80	24	130
327	2011-02-17	07:00	2011-02-17 09:17:10	Ward พิเศษเฉลิมพระบารมี 9	1945-07-01	male	65.63	2011-02-01	2011-03-08	36	no	no	no	no	no	no	yes	no	no	no	no	no	no	no	no	no	0	0	other	2011-02-17	no	no	19	0	2011-02-17 20:00:21	2011-03-08 07:41:21	albendazole	no	no	no	not improve			2011-03-10	yes	39.4	100	28	110
328	2011-02-21	14:23	2011-02-21 15:10:38	Ward ศัลยกรรมชาย 2	1944-03-10	male	66.95	2011-02-07	2011-04-04	57	no	no	no	no	no	yes	no	no	no	no	no	no	no	yes	no	no	0	0	other	2011-02-21	no	no	7	0	2011-02-22 20:28:17	2011-03-01 08:56:04	albendazole	yes	no	no	dead			2011-04-04	yes	38.2	84	20	100
329	2011-02-22	08:20	2011-02-22 09:16:57	Ward พิเศษทั่วไป	1938-01-01	female	73.14	2011-02-21	2011-02-23	3	yes	no	no	no	no	no	no	no	no	no	no	no	no	yes	no	no	0	0	other	2011-02-22	no	no	1	0	2011-02-22 20:12:08	2011-02-22 20:12:08	albendazole	yes	no	no	improve			2023-04-24	yes	37.1	88	26	120
330	2011-02-22	09:47	2011-02-22 11:08:23	Ward อายุรกรรมชาย 1	1971-10-22	male	39.34	2011-02-08	2011-04-30	82	no	no	no	no	no	no	yes	no	no	no	no	no	no	yes	no	yes	0	0	other	2011-02-22	no	no	2	6	2011-02-22 17:22:31	2011-02-28 17:43:28	albendazole + ivermectin	yes	yes	no	improve			2017-05-17	yes	37.1	78	24	110
331	2011-02-22	15:39	2011-02-22 17:00:03	Ward อายุรกรรมหญิง	1955-07-01	female	55.65	2011-02-20	2011-03-02	11	yes	no	no	no	no	no	yes	no	no	no	no	no	no	yes	no	no	0	1	severe strongyloidiasis	2011-02-22	no	yes	8	7	2011-02-22 18:23:10	2011-03-02 09:25:59	albendazole + ivermectin	yes	no	no	improve			2011-09-08	yes	37	116	24	120
332	2011-03-01	13:55	2011-03-01 15:41:45	Ward ศัลยกรรมชาย 1	1965-02-06	male	46.06	2011-02-21	2011-03-05	13	no	no	no	no	no	yes	no	no	no	no	no	no	no	yes	no	yes	0	0	other	2011-03-01	yes	no	3	0	2011-03-01 22:06:40	2011-03-03 22:12:28	albendazole	no	no	no	improve			2011-05-18	yes	37.5	124	22	85
333	2011-03-02	08:28	2011-03-02 09:50:56	Ward อายุรกรรมชาย 2	1973-05-03	male	37.83	2011-02-28	2011-03-04	5	no	no	no	no	no	no	yes	no	no	no	no	no	no	yes	no	yes	0	0	other	2011-03-02	no	no	2	0	2011-03-02 20:33:05	2011-03-03 19:42:42	albendazole	yes	no	no	improve			2012-08-07	yes	37.2	86	24	101
334	2011-03-03	07:46	2011-03-03 09:45:23	Ward ศัลยกรรมชาย 2	1953-02-10	male	58.06	2011-02-09	2011-03-14	34	no	no	no	no	no	no	no	no	no	no	no	no	no	no	no	no	0	0	other	2011-03-03	no	no	0	2	2011-03-03 21:40:42	2011-03-04 21:37:12	ivermectin	yes	yes	no	improve			2011-05-04	yes	38.4	110	24	95
335	2011-03-04	08:54	2011-03-04 09:47:17	Ward อายุรกรรมชาย 2	1953-07-08	male	57.65	2011-03-01	2011-03-26	26	no	yes	no	no	no	no	yes	no	no	no	no	no	no	no	no	no	0	0	other	2011-03-04	no	no	20	0	2011-03-05 20:04:02	2011-03-25 19:57:21	albendazole	yes	no	no	improve			2011-06-07	yes	37.6	60	20	149
336	2011-03-07	06:11	2011-03-07 09:13:28	Ward นรีเวชสามัญ	1956-07-01	female	54.68	2011-03-01	2011-03-24	24	no	no	no	no	no	yes	no	no	no	no	no	no	no	no	no	no	0	0	other	2011-03-07	no	no	7	0	2011-03-08 20:31:33	2011-03-14 20:16:02	albendazole	yes	no	no	improve			2011-04-03	yes	37.3	101	24	90
337	2011-03-07	10:35	2011-03-07 11:59:33	Ward หูคอจมูก	1931-02-19	male	80.04	2011-02-27	2011-03-08	10	no	no	yes	no	no	yes	no	no	no	no	no	no	no	yes	no	no	0	0	other	2011-03-07	no	no	1	0	2011-03-07 21:55:07	2011-03-07 21:55:07	albendazole	no	no	no	improve			2011-11-21	yes	37.3	100	28	140
338	2011-03-08	07:21	2011-03-08 09:38:22	Ward ออร์โธฯชาย	1966-01-05	male	45.17	2011-02-23	2011-03-11	17	no	no	no	no	no	no	no	no	no	no	no	no	no	no	no	no	0	0	other	2011-03-08	no	no	0	3	2011-03-08 21:15:10	2011-03-10 20:09:10	ivermectin	yes	no	no	improve			2016-11-09	yes	39	100	24	90
339	2011-03-09	11:01	2011-03-09 11:57:21	Ward จิตเวช	1964-10-07	male	46.42	2011-03-06	2011-03-14	9	no	no	no	no	no	no	no	no	no	no	no	yes	no	no	no	no	0	0	other	2011-03-09	no	no	8	0	2011-03-10 18:35:33	2011-03-14 09:43:42	albendazole	no	no	no	improve			2017-08-09	yes	37	72	20	82
340	2011-03-11	07:08	2011-03-11 09:16:51	Ward หูคอจมูก	1949-05-06	male	61.85	2011-03-10	2011-03-18	9	no	no	no	no	no	yes	no	no	no	no	no	no	no	no	no	no	0	0	other	2011-03-11	no	no	3	0	2011-03-11 20:11:44	2011-03-13 19:56:06	albendazole	no	no	no	improve			2011-07-18	yes	37.2	94	20	130
341	2011-03-11	09:31	2011-03-11 10:58:25	Ward ศัลยกรรมประสาท	1974-11-26	female	36.29	2011-03-01	2011-04-25	56	no	no	no	no	no	no	no	no	no	no	no	no	no	yes	no	no	0	0	severe strongyloidiasis	2011-03-11	no	yes	6	22	2011-03-11 21:14:46	2011-04-04 18:08:19	albendazole + ivermectin	yes	yes	yes	improve			2012-03-28	yes	38.8	128	34	100
342	2011-03-11	09:50	2011-03-11 11:07:43	Ward หูคอจมูก	1956-08-11	male	54.58	2011-03-01	2011-03-11	11	no	no	no	no	no	yes	no	no	no	no	no	no	no	yes	no	yes	0	0	other	2011-03-11	no	no						no	no	no	improve			2011-08-31	yes	38.3	82	20	120
343	2011-03-15	10:03	2011-03-15 11:41:12	Ward อายุรกรรมชาย 1	1946-03-05	male	65.03	2011-03-07	2011-03-15	9	no	no	no	no	no	no	no	no	no	no	no	no	no	yes	no	no	0	0	other	2011-03-15	no	no						no	no	no	improve			2024-04-05	yes	36.2	72	20	100
344	2011-03-31	12:29	2011-03-31 14:27:20	Ward อายุรกรรมชาย 1	1988-09-15	male	22.54	2011-03-29	2011-04-04	7	no	no	no	no	no	no	no	no	no	no	no	no	no	yes	no	yes	0	0	other	2011-03-31	no	no	2	4	2011-03-31 19:58:37	2011-04-04 08:49:54	albendazole + ivermectin	yes	no	no	improve					36.9	56	20	100
345	2011-04-12	05:03	2011-04-12 09:52:27	Ward อายุรกรรมชาย 1	1972-09-07	male	38.59	2011-04-04	2011-04-19	16	no	no	no	no	no	no	no	no	no	no	yes	no	no	yes	no	no	0	0	other	2011-04-12	no	no	0	2	2011-04-12 13:18:15	2011-04-13 08:50:45	ivermectin	yes	no	no	improve			2011-10-03	yes	37.5	108	24	120
346	2011-04-19	14:09	2011-04-19 15:02:10	Ward ศัลยกรรมชาย 2	1938-07-21	male	72.74	2011-04-18	2011-04-27	10	no	no	no	no	no	yes	no	no	no	no	no	no	no	no	no	no	0	0	other	2011-04-19	no	no						yes	no	no	improve			2016-04-19	yes	37	74	20	100
347	2011-04-20	13:18	2011-04-20 14:16:02	Ward ศัลยกรรมชาย 2	1922-07-01	male	88.8	2011-04-17	2011-08-01	107	no	no	no	no	no	yes	no	no	no	no	yes	no	no	no	no	no	0	0	other	2011-04-20	no	no	0	1	2011-04-20 22:48:43	2011-04-20 22:48:43	ivermectin	yes	no	no	dead			2011-08-01	yes	38.4	98	20	100
348	2011-04-21	10:40	2011-04-21 13:27:44	Ward หูคอจมูก	1960-05-14	male	50.93	2011-04-17	2011-04-28	12	no	no	no	no	no	yes	no	no	no	no	no	no	no	no	no	no	0	0	other	2011-04-21	no	no	3	0	2011-04-22 21:49:52	2011-04-24 22:18:02	albendazole	yes	no	no	improve					38.3	88	24	130
349	2011-05-11	13:19	2011-05-11 14:13:31	Ward อายุรกรรมชาย 1	1952-07-01	male	58.86	2011-05-07	2011-05-13	7	no	no	no	yes	no	no	yes	no	no	no	no	no	no	no	no	no	0	0	other	2011-05-11	no	no	0	2	2011-05-12 08:46:36	2011-05-13 08:41:20	ivermectin	no	no	no	improve			2013-04-07	yes	38.9	88	24	100
350	2011-05-20	05:21	2011-05-20 09:00:18	Ward อายุรกรรมชาย 1	1971-12-05	male	39.46	2011-05-19	2011-05-21	3	yes	no	no	no	no	no	no	no	no	no	no	no	no	yes	no	yes	0	0	other	2011-05-20	no	no	0	2	2011-05-20 13:56:49	2011-05-21 08:36:39	ivermectin	yes	no	no	improve					36.8	84	24	100
351	2011-06-03	07:00	2011-06-03 09:06:59	Ward พิเศษเฉลิมพระบารมี 7	1933-07-01	female	77.92	2011-05-31	2011-06-03	4	no	no	no	no	no	no	no	no	no	no	no	no	no	yes	no	no	0	0	other	2011-06-03	no	no						no	no	no	improve			2013-08-10	yes	36.7	80	20	120
352	2011-06-03	07:08	2011-06-03 09:42:41	Ward อายุรกรรมหญิง	1943-07-01	female	67.92	2011-05-31	2011-07-05	36	no	no	no	no	no	no	no	no	no	no	no	no	no	no	no	no	0	0	other	2011-06-03	no	yes	1	11	2011-06-03 22:24:48	2011-06-14 20:25:42	albendazole + ivermectin	yes	no	no	improve			2012-02-07	yes	38.2	124	28	120
353	2011-06-09	05:31	2011-06-09 08:49:50	Ward หูคอจมูก	1951-10-13	male	59.66	2011-06-08	2011-06-12	5	no	no	no	no	no	no	no	no	no	no	no	no	no	no	no	no	0	0	other	2011-06-09	no	no	3	0	2011-06-09 20:50:43	2011-06-11 19:56:22	albendazole	no	no	no	improve					37.3	90	20	130
354	2011-06-14	13:21	2011-06-14 15:54:52	Ward RCU	1934-04-04	male	77.19	2011-06-10	2011-07-23	44	no	no	no	no	no	no	no	no	no	no	no	no	no	yes	no	yes	0	0	other	2011-06-14	no	no	1	7	2011-06-14 22:26:21	2011-06-20 05:50:16	albendazole + ivermectin	yes	no	yes	improve			2012-05-28	yes	37.8	90	36	124
355	2011-06-24	14:47	2011-06-24 15:38:57	Ward ห้องผ่าตัด	1965-11-25	male	45.58	2011-06-09	2011-06-29	21	no	no	no	no	no	no	no	no	no	no	no	no	no	no	no	no	0	0	other	2011-06-24	no	no	3	0	2011-06-25 19:58:08	2011-06-27 20:39:02	albendazole	no	no	no	improve			2017-01-26	yes	37.5	88	20	120
356	2011-06-27	09:20	2011-06-27 10:00:20	Ward อายุรกรรมหญิง	1941-07-03	female	69.98	2011-06-21	2011-07-29	39	no	no	no	no	no	no	no	no	no	no	yes	no	no	yes	no	no	0	0	other	2011-06-27	no	no	16	0	2011-06-27 13:30:34	2011-07-13 07:01:05	albendazole	yes	no	no	improve			2013-02-19	yes	37.1	114	24	100
357	2011-07-04	09:37	2011-07-04 11:16:13	Ward ศัลยกรรมชาย 1	1951-06-12	male	60.06	2011-07-03	2011-07-14	12	no	no	no	no	no	yes	no	no	no	no	no	no	no	no	no	no	0	0	other	2011-07-04	no	no	10	0	2011-07-04 18:16:59	2011-07-14 09:21:42	albendazole	yes	no	no	improve			2012-06-07	yes	37	76	20	100
358	2011-07-04	15:07	2011-07-04 15:48:35	Ward อายุรกรรมชาย 1	1960-11-13	male	50.64	2011-06-29	2011-07-05	7	no	no	no	no	no	yes	no	no	no	no	no	no	no	no	no	no	0	0	other	2011-07-04	no	no	2	0	2011-07-04 20:06:07	2011-07-05 08:27:32	albendazole	yes	no	no	improve			2011-07-08	yes	36.5	104	32	100
359	2011-07-07	05:36	2011-07-07 09:58:34	Ward อายุรกรรมชาย 1	1946-07-01	male	65.02	2011-07-04	2011-07-21	18	no	no	yes	yes	no	no	no	no	no	no	no	no	no	no	no	no	0	0	other	2011-07-07	no	no	6	0	2011-07-07 18:18:13	2011-07-13 17:59:53	albendazole	no	no	no	improve			2016-12-18	yes	37	75	24	110
360	2011-07-19	07:09	2011-07-19 10:26:00	Ward อายุรกรรมชาย 1	1945-02-23	male	66.4	2011-07-14	2011-07-20	7	no	yes	no	no	no	no	no	no	no	no	no	no	no	no	no	no	0	0	other	2011-07-19	no	no	1	0	2011-07-19 14:06:34	2011-07-19 14:06:34	albendazole	no	no	no	improve			2015-03-18	yes	36.8	106	24	110
361	2011-07-20	07:37	2011-07-20 10:20:44	Ward พิเศษเฉลิมพระบารมี 9	1935-06-15	male	76.1	2011-07-10	2011-07-24	15	no	no	no	no	no	no	no	no	no	no	no	no	no	no	no	no	0	0	other	2011-07-20	no	no	4	0	2011-07-20 22:28:26	2011-07-23 19:55:28	albendazole	yes	no	no	improve			2011-11-26	yes	37.3	74	20	120
362	2011-07-22	10:54	2011-07-22 11:22:26	Ward อายุรกรรมชาย 1	1953-10-31	male	57.72	2011-07-12	2011-08-02	22	no	no	no	no	no	no	no	no	no	no	yes	no	no	yes	no	yes	0	0	other	2011-07-22	no	no	0	7	2011-07-22 18:23:22	2011-07-28 18:47:26	ivermectin	no	yes	no	improve			2020-10-25	yes	36.9	110	32	130
363	2011-07-22	11:01	2011-07-22 11:43:54	Ward RCU	1943-09-20	male	67.84	2011-07-14	2011-07-29	16	no	no	yes	yes	no	no	yes	no	no	no	no	no	no	yes	no	no	0	0	other	2011-07-22	no	no	0	7	2011-07-23 12:26:41	2011-07-29 08:42:56	ivermectin	no	yes	yes	improve			2013-10-04	yes	37	93	22	138
364	2011-07-28	08:06	2011-07-28 09:23:39	Ward อายุรกรรมชาย 1	1951-01-01	male	60.57	2011-07-24	2011-09-09	48	yes	no	no	no	no	no	no	no	no	no	no	no	no	no	no	no	0	0	other	2011-07-28	no	yes	0	22	2011-07-29 11:57:31	2011-08-18 08:56:13	ivermectin	yes	no	no	improve			2018-02-15	yes	38.4	100	26	120
365	2011-07-29	13:36	2011-07-29 14:20:29	Ward ศัลยกรรมชาย 2	1943-07-01	male	68.08	2011-06-30	2011-08-29	61	no	no	yes	no	no	no	no	no	no	no	no	no	no	yes	no	no	0	0	other	2011-07-29	no	no	12	0	2011-07-29 21:48:10	2011-08-09 21:58:03	albendazole	yes	yes	no	improve			2012-03-04	yes	38.9	126	32	100
366	2011-08-02	06:44	2011-08-02 09:48:16	Ward อายุรกรรมชาย 1	1953-11-01	male	57.75	2011-07-29	2011-08-08	11	yes	no	no	no	no	no	no	no	no	no	no	no	no	yes	no	no	0	0	other	2011-08-02	no	no	6	0	2011-08-02 17:20:30	2011-08-08 08:55:56	albendazole	yes	no	no	improve			2012-06-25	yes	36.7	82	24	110
367	2011-08-09	14:17	2011-08-09 15:03:37	Ward หูคอจมูก	1935-07-01	male	76.11	2011-08-01	2011-09-11	42	no	no	no	no	no	yes	no	no	no	no	no	no	no	yes	no	yes	0	0	other	2011-08-09	no	no						no	no	no	improve			2016-01-08	yes	37.5	92	26	120
368	2011-08-16	07:27	2011-08-16 10:04:11	Ward พิเศษเฉลิมพระบารมี10	1944-12-15	male	66.67	2011-08-10	2011-08-23	14	no	yes	no	no	no	no	yes	no	no	no	no	no	no	yes	no	no	0	0	other	2011-08-16	no	no	7	0	2011-08-16 20:08:33	2011-08-23 07:53:36	albendazole	no	no	no	improve			2013-03-09	yes	37.1	98	26	110
369	2011-08-19	09:45	2011-08-19 10:05:28	Ward อายุรกรรมชาย 1	1976-10-27	male	34.81	2011-08-09	2011-08-25	17	no	no	no	no	no	yes	no	no	no	no	no	no	no	yes	no	yes	0	0	other	2011-08-19	no	no	6	0	2011-08-19 17:36:39	2011-08-24 17:43:00	albendazole	yes	no	no	improve			2011-08-29	yes	37.8	120	26	90
370	2011-09-01	06:41	2011-09-01 09:31:23	Ward พิเศษเฉลิมพระบารมี 9	1944-01-15	male	67.63	2011-08-31	2011-10-08	39	no	no	no	no	no	no	no	no	no	no	no	no	no	no	no	no	0	0	other	2011-09-01	no	no	8	0	2011-09-01 13:42:15	2011-09-08 08:34:02	albendazole	yes	no	no	improve			2011-10-24	yes	37	96	22	110
371	2011-09-12	07:22	2011-09-12 09:41:33	Ward พิเศษเฉลิมพระบารมี 9	1956-07-21	male	55.14	2011-09-08	2011-09-18	11	no	no	no	no	no	no	yes	no	no	no	no	no	no	no	no	no	0	0	other	2011-09-12	no	no	7	0	2011-09-12 20:04:40	2011-09-18 08:17:50	albendazole	no	no	no	improve			2013-11-05	yes	36.8	76	20	110
372	2011-09-12	13:50	2011-09-12 15:39:21	Ward ศัลยกรรมชาย 1	1942-07-01	male	69.2	2011-09-06	2011-09-27	22	no	no	no	no	no	no	no	no	no	no	no	no	no	no	no	no	0	0	other	2011-09-12	no	no	0	4	2011-09-14 13:07:37	2011-09-15 17:42:18	ivermectin	no	no	no	improve					37	78	20	150
373	2011-09-14	05:58	2011-09-14 09:39:16	Ward อายุรกรรมชาย 1	1942-05-28	male	69.3	2011-09-09	2011-09-15	7	no	no	yes	yes	no	no	no	no	no	no	no	no	no	yes	no	no	0	0	other	2011-09-14	no	no						no	no	no	improve					36.5	56	24	136
374	2011-09-20	14:03	2011-09-20 14:31:01	Ward Sur-ICU	1971-12-23	male	39.74	2011-09-06	2011-10-04	29	no	no	no	no	no	no	no	no	no	no	no	no	no	no	no	no	0	0	other	2011-09-20	no	no	6	0	2011-09-20 17:41:27	2011-09-23 09:15:08	albendazole	yes	yes	yes	improve					37.3	162	22	130
375	2011-09-26	12:56	2011-09-26 14:07:11	Ward ศัลยกรรมชาย 1	1959-10-02	male	51.98	2011-09-18	2011-09-28	11	no	no	no	no	no	no	no	no	no	no	no	no	no	no	no	no	0	0	other	2011-09-26	no	no	2	0	2011-09-26 20:29:24	2011-09-27 19:59:21	albendazole	yes	no	no	improve			2021-12-08	yes	38.2	80	24	100
376	2011-09-29	07:42	2011-09-29 09:50:05	Ward พิเศษเฉลิมพระบารมี 9	1938-09-08	male	73.06	2011-09-27	2011-09-30	4	no	no	no	yes	no	no	no	no	no	no	no	no	no	no	no	no	0	0	other	2011-09-29	no	no	2	0	2011-09-29 20:38:04	2011-09-30 07:42:18	albendazole	no	no	no	improve			2022-02-03	yes	36.6	60	20	110
377	2011-09-29	09:57	2011-09-29 11:02:35	Ward ออร์โธฯชาย	1963-12-23	male	47.77	2011-09-25	2011-10-05	11	no	no	no	no	no	no	no	no	no	no	no	no	no	no	no	no	0	0	other	2011-09-29	no	no	3	0	2011-09-29 20:50:47	2011-10-01 20:35:32	albendazole	yes	no	no	improve					39.2	96	28	130
378	2011-10-03	12:11	2011-10-03 14:31:01	Ward อายุรกรรมชาย 1	1932-11-10	male	78.89	2011-10-01	2011-10-12	12	yes	no	no	yes	no	no	no	no	no	no	no	no	no	no	no	no	0	0	other	2011-10-03	no	no	4	2	2011-10-03 20:02:25	2011-10-06 20:39:43	albendazole + ivermectin	yes	no	no	improve			2019-12-19	yes	38	86	24	130
379	2011-10-05	08:07	2011-10-05 09:16:16	Ward พิเศษเฉลิมพระบารมี 9	1949-07-01	female	62.26	2011-10-03	2011-10-10	8	no	no	no	no	no	no	yes	no	no	no	no	no	no	yes	yes	yes	0	0	other	2011-10-05	no	no	0	6	2011-10-05 13:48:28	2011-10-10 14:26:34	ivermectin	yes	no	no	improve					37.3	88	20	110
380	2011-10-05	09:58	2011-10-05 11:19:16	Ward ตา	1966-04-18	male	45.46	2011-10-03	2011-10-06	4	no	no	no	no	no	no	no	no	no	no	no	no	no	yes	no	no	0	0	other	2011-10-05	no	no	2	0	2011-10-05 19:59:00	2011-10-06 08:45:52	albendazole	no	no	no	improve			2022-12-25	yes	36.9	76	24	117
381	2011-10-05	15:09	2011-10-05 15:29:21	Ward หูคอจมูก	1940-01-01	male	71.76	2011-09-29	2011-10-21	23	no	no	no	no	no	no	no	no	no	no	no	no	no	no	no	no	0	0	other	2011-10-05	no	no						yes	no	no	improve			2011-10-29	yes	38.5	92	22	130
382	2011-10-06	06:57	2011-10-06 09:32:53	Ward ตา	1955-07-01	male	56.27	2011-10-05	2011-10-08	4	no	no	no	no	no	no	no	no	no	no	no	no	no	yes	no	no	0	0	other	2011-10-06	no	no	3	0	2011-10-06 18:40:17	2011-10-07 17:59:46	albendazole	no	no	no	improve					36.9	63	22	110
383	2011-10-10	10:35	2011-10-10 13:16:56	Ward อายุรกรรมชาย 2	1943-07-01	male	68.28	2011-09-21	2011-10-16	26	no	no	no	no	no	no	yes	no	no	no	no	no	no	yes	no	yes	0	0	other	2011-10-10	no	yes	2	2	2011-10-10 20:18:28	2011-10-12 09:19:36	albendazole + ivermectin	yes	yes	no	dead			2011-10-16	yes	39.7	136	32	134
384	2011-10-19	10:38	2011-10-19 11:17:10	Ward อายุรกรรมชาย 1	1970-05-01	male	41.47	2011-10-18	2011-10-26	9	no	yes	no	no	no	no	yes	no	no	no	no	no	no	yes	no	no	0	0	other	2011-10-19	no	no	0	7	2011-10-19 20:23:03	2011-10-25 17:31:00	ivermectin	yes	no	no	improve			2012-08-03	yes	36.7	76	20	150
385	2011-10-20	08:13	2011-10-20 09:15:49	Ward ตา	1938-05-01	male	73.47	2011-10-19	2011-10-21	3	no	no	no	no	no	no	no	no	no	no	no	no	no	no	no	no	0	0	other	2011-10-20	no	no						no	no	no	improve			2019-07-17	yes	36.9	68	22	112
386	2011-10-25	07:45	2011-10-25 09:59:07	Ward อายุรกรรมชาย 1	1960-11-20	male	50.93	2011-10-03	2011-10-28	26	yes	no	no	no	no	no	yes	no	no	no	no	no	no	yes	no	yes	0	1	severe strongyloidiasis	2011-10-25	no	yes	5	4	2011-10-25 20:05:51	2011-10-28 22:02:10	albendazole + ivermectin	yes	yes	yes	dead			2011-10-28	yes	37	90	24	110
387	2011-10-25	12:36	2011-10-25 14:21:43	Ward ห้องผ่าตัด	1945-09-03	male	66.14	2011-10-21	2011-10-30	10	no	no	no	no	no	no	no	no	no	no	no	no	no	yes	no	no	0	0	other	2011-10-25	no	no						yes	no	no	improve					36.6	62	20
388	2011-11-03	18:17	2011-11-03 19:12:11	Ward Med-ICU	1944-09-21	male	67.12	2011-11-03	2011-11-11	9	no	no	no	no	no	no	no	no	no	no	no	no	no	yes	no	no	0	1	severe strongyloidiasis	2011-11-03	no	yes	8	8	2011-11-04 05:52:32	2011-11-11 22:13:57	albendazole + ivermectin	yes	no	yes	dead			2011-11-11	yes	37.5	118	26	111
389	2011-11-10	10:39	2011-11-10 13:28:59	Ward อายุรกรรมชาย 2	1964-06-15	female	47.4	2011-10-28	2011-11-16	20	no	no	no	no	no	no	yes	no	no	no	no	no	no	no	no	yes	0	0	other	2011-11-10	no	no	0	7	2011-11-10 18:12:47	2011-11-16 09:01:44	ivermectin	no	no	no	improve			2012-09-22	yes	38.8	121	24	122
390	2011-11-11	11:57	2011-11-11 14:08:19	Ward Sur-ICU	1976-01-28	male	35.79	2011-10-31	2011-12-01	32	no	no	no	no	no	no	no	no	no	no	no	no	no	no	no	no	0	0	other	2011-11-11	no	no	0	2	2011-11-11 20:02:20	2011-11-12 17:39:24	ivermectin	yes	no	yes	improve					38.1	115	40	100
391	2011-11-22	04:51	2011-11-22 09:29:38	Ward อายุรกรรมชาย 1	1932-05-03	male	79.55	2011-11-21	2011-11-22	2	no	no	no	no	no	no	no	no	no	no	yes	no	no	yes	no	no	0	0	other	2011-11-22	no	no						no	no	no	improve			2012-05-28	yes	36.4	74	20	120
392	2011-11-24	09:59	2011-11-24 11:00:10	Ward พิเศษเฉลิมพระบารมี 8	1946-07-01	male	65.4	2011-10-18	2012-01-04	79	yes	no	no	no	no	yes	no	no	no	no	no	no	no	yes	no	yes	0	0	other	2011-11-24	no	no	0	4	2011-11-24 14:20:36	2011-12-16 11:33:08	ivermectin	yes	no	no	improve			2012-02-23	yes	40	118	26	90
393	2011-11-28	06:50	2011-11-28 09:08:01	Ward อายุรกรรมหญิง	1967-04-02	female	44.66	2011-11-18	2011-11-30	13	no	no	no	no	no	yes	no	no	no	no	no	no	no	yes	no	no	0	0	other	2011-11-28	no	no	0	2	2011-11-28 18:10:28	2011-11-29 17:41:45	ivermectin	no	no	no	improve			2011-12-09	yes	36.8	108	28	100
394	2011-12-06	10:41	2011-12-06 13:32:33	Ward Sur-ICU	1943-08-15	female	68.31	2011-11-11	2012-01-12	63	yes	no	no	yes	no	no	no	no	no	no	no	no	no	no	no	no	0	0	other	2011-12-06	no	no	3	1	2011-12-07 06:01:27	2011-12-08 18:17:37	albendazole + ivermectin	yes	yes	yes	dead			2012-01-12	yes	37.2	59	18	103
395	2011-12-07	08:47	2011-12-07 09:50:56	Ward อายุรกรรมชาย 1	1948-09-12	male	63.23	2011-12-01	2011-12-21	21	no	yes	no	no	no	no	no	no	no	no	no	no	no	yes	no	no	0	0	other	2011-12-07	no	no	1	2	2011-12-07 13:23:14	2011-12-08 19:15:12	albendazole + ivermectin	yes	no	no	dead			2011-12-21	yes	36	76	24	100
396	2011-12-07	09:05	2011-12-07 11:08:18	Ward หูคอจมูก	1965-11-24	male	46.03	2011-12-02	2011-12-08	7	no	no	no	no	no	yes	no	no	no	no	no	no	no	yes	no	yes	0	0	other	2011-12-07	no	no	2	0	2011-12-07 17:57:56	2011-12-08 07:36:31	albendazole	no	no	no	improve					37	70	20	110
397	2011-12-08	11:24	2011-12-08 13:08:32	Ward RCU	1955-02-11	male	56.82	2011-12-02	2011-12-12	11	yes	no	no	no	no	yes	no	no	no	no	no	no	no	yes	no	yes	0	0	other	2011-12-08	no	no	4	0	2011-12-08 17:42:02	2011-12-11 06:54:22	albendazole	yes	yes	yes	dead			2011-12-12	yes	38.5	122	36	102
398	2011-12-16	07:04	2011-12-16 09:15:36	Ward อายุรกรรมชาย 1	1931-07-01	male	80.46	2011-12-15	2011-12-27	13	yes	no	yes	no	no	no	no	no	no	no	no	no	no	yes	no	no	0	0	other	2011-12-16	no	no	0	2	2011-12-18 12:48:46	2011-12-19 05:06:06	ivermectin	yes	yes	no	improve			2012-04-27	yes	36.8	112	28	120
399	2011-12-27	14:14	2011-12-27 14:44:41	Ward ศัลยกรรมชาย 1	1967-09-11	male	44.29	2011-12-27	2012-01-07	12	no	no	no	no	no	yes	no	no	no	no	no	no	no	no	no	no	0	0	other	2011-12-27	no	no	0	2	2012-01-03 20:01:16	2012-01-04 19:41:30	ivermectin	yes	yes	no	improve			2012-07-17	yes	36.8	82	20	100
400	2011-12-29	12:47	2011-12-29 13:47:26	Ward อายุรกรรมชาย 1	1959-10-13	male	52.21	2011-12-22	2011-12-30	9	no	no	no	no	yes	yes	no	no	no	yes	no	no	no	yes	no	yes	0	0	other	2011-12-29	no	no	0	1	2011-12-29 18:14:44	2011-12-29 18:14:44	ivermectin	yes	no	no	not improve			2012-01-10	yes	39.7	110	24	130
401	2010-01-04	07:38	2010-01-04 09:29:11	Ward อายุรกรรมชาย 1	1961-05-06	male	48.67	2009-12-28	2010-01-22	26	no	no	no	no	no	no	yes	no	no	no	no	no	no	no	no	no	0	0	other	2010-01-04	no	no	10	0	2010-01-04 12:59:17	2010-01-13 17:32:16	albendazole	no	no	no	improve			2018-07-09	yes	37.1	102	24	100
402	2010-01-08	09:58	2010-01-08 10:56:43	Ward ออร์โธฯชาย	1972-03-25	male	37.79	2010-01-05	2010-02-09	36	no	no	no	no	no	no	no	no	no	no	no	no	no	no	no	no	0	0	other	2010-01-08	no	no	9	0	2010-01-08 18:16:19	2010-01-16 18:11:39	albendazole	no	no	no	improve			2022-11-07	yes	37.6	92	20	110
403	2010-01-11	07:34	2010-01-11 09:03:43	Ward อายุรกรรมหญิง	1939-07-01	female	70.53	2010-01-09	2010-01-21	13	yes	no	no	no	no	no	no	no	no	no	no	no	no	yes	no	no	0	0	other	2010-01-11	no	no	8	0	2010-01-11 12:17:29	2010-01-18 06:00:34	albendazole	yes	yes	yes	not improve			2010-01-21	yes	37.5	90	24	120
404	2010-01-14	14:26	2010-01-14 15:06:28	Ward ศัลยกรรมชาย 2	1972-04-28	male	37.71	2010-01-08	2010-01-19	12	no	no	no	yes	no	no	no	no	no	no	no	no	no	no	no	no	0	0	other	2010-01-14	no	no						no	no	no	improve			2013-12-12	yes	37.3	66	20	100
405	2010-01-18	07:10	2010-01-18 09:37:18	Ward ศัลยกรรมชาย 2	1963-08-05	male	46.46	2009-12-26	2010-03-03	68	no	no	no	no	no	yes	no	no	no	no	no	no	no	yes	no	yes	0	0	other	2010-01-18	no	no	32	0	2010-01-18 21:56:01	2010-02-19 09:44:33	albendazole	no	no	no	dead			2010-03-03	yes	38.3	112	22	102
406	2010-01-21	09:25	2010-01-21 11:08:03	Ward อายุรกรรมหญิง	1968-07-31	female	41.48	2010-01-20	2010-02-16	28	no	no	no	no	no	no	no	no	no	no	yes	no	no	yes	no	no	0	0	other	2010-01-21	no	no	10	0	2010-01-20 20:53:38	2010-01-29 19:50:55	albendazole	yes	no	no	improve			2010-05-26	yes	37.2	108	24	120
407	2010-02-01	06:36	2010-02-01 08:35:18	Ward พิเศษเฉลิมพระบารมี 8	1936-02-05	male	73.99	2010-01-25	2010-02-02	9	no	no	no	no	no	no	no	no	no	no	no	no	no	no	no	no	0	0	other	2010-02-01	no	no						no	no	no	improve			2011-02-27	yes	36.9	64	22	120
408	2010-02-01	06:32	2010-02-01 08:35:28	Ward ศัลยกรรมชาย 1	1946-01-01	male	64.08	2010-01-25	2010-02-23	30	no	no	no	no	no	yes	no	no	no	no	no	no	no	no	no	no	0	0	other	2010-02-01	no	no	8	0	2010-02-01 20:28:41	2010-02-08 07:00:40	albendazole	yes	no	no	improve			2011-02-03	yes	37.2	96	22	110
409	2010-02-01	07:38	2010-02-01 09:07:53	Ward อายุรกรรมชาย 1	1985-01-26	male	25.02	2010-01-28	2010-02-03	7	no	no	no	no	no	no	no	no	no	no	no	no	no	no	no	no	0	0	other	2010-02-01	no	no	4	0	2010-01-31 20:59:30	2010-02-03 09:07:11	albendazole	yes	no	no	improve					36.7	80	28	110
410	2010-02-09	12:43	2010-02-09 14:41:51	Ward หูคอจมูก	1942-07-01	male	67.61	2010-02-08	2010-02-16	9	no	no	no	no	no	yes	no	no	no	no	no	no	no	yes	no	no	0	0	other	2010-02-09	no	no	3	0	2010-02-10 21:44:40	2010-02-12 21:52:04	albendazole	no	no	no	improve			2010-08-19	yes	36.9	74	20	90
411	2010-02-10	12:45	2010-02-10 14:30:23	Ward RCU	1937-01-01	female	73.11	2010-02-07	2010-04-14	67	no	yes	no	yes	no	no	yes	no	no	no	no	no	no	no	no	no	0	0	other	2010-02-10	no	no	7	0	2010-02-10 17:54:20	2010-02-17 06:49:13	albendazole	yes	no	yes	improve			2010-04-30	yes	39.1	113	32	138
412	2010-02-15	07:01	2010-02-15 08:57:17	Ward อายุรกรรมชาย 2	1959-04-19	male	50.83	2010-02-13	2010-02-16	4	no	yes	no	no	no	no	yes	no	no	no	no	no	no	yes	no	no	0	0	other	2010-02-15	no	no	2	0	2010-02-15 23:21:33	2010-02-16 11:04:24	albendazole	yes	no	no	improve			2011-03-17	yes	37.3	92	20	104
413	2010-02-17	12:04	2010-02-17 13:27:03	Ward อายุรกรรมหญิง	1967-04-21	female	42.83	2010-02-16	2010-03-01	14	no	no	no	no	no	no	no	no	no	no	yes	no	no	yes	yes	no	0	0	other	2010-02-17	no	yes	11	0	2010-02-17 20:53:06	2010-02-28 18:30:19	albendazole	yes	yes	no	dead			2010-03-01	yes	40.3	120	32	120
414	2010-02-26	07:23	2010-02-26 09:35:02	Ward Med-ICU	1945-11-17	male	64.28	2010-02-24	2010-03-14	19	no	no	no	no	no	no	no	no	no	no	no	yes	no	yes	no	no	0	0	other	2010-02-26	no	no	7	0	2010-02-26 17:44:01	2010-03-05 06:25:24	albendazole	yes	yes	yes	not improve			2013-02-27	yes	38.4	130	24	98
415	2010-02-26	06:03	2010-02-26 14:53:21	Ward อายุรกรรมชาย 1	1932-07-01	male	77.66	2010-02-05	2010-03-19	43	no	yes	no	yes	no	no	no	no	no	no	no	no	no	no	no	no	0	0	other	2010-02-26	no	no	9	0	2010-02-26 18:26:30	2010-03-07 18:12:21	albendazole	no	yes	yes	improve			2010-12-11	yes	38.3	112	28	130
416	2010-03-02	14:57	2010-03-02 15:53:51	Ward อายุรกรรมชาย 1	1956-09-09	male	53.48	2010-02-26	2010-03-05	8	no	no	no	no	no	no	yes	no	no	no	no	no	no	yes	no	yes	0	0	other	2010-03-02	no	no	6	0	2010-03-02 17:25:24	2010-03-05 09:06:46	albendazole	yes	no	no	improve			2010-04-19	yes	37.5	90	24	100
417	2010-03-08	09:25	2010-03-08 11:48:03	Ward อายุรกรรมหญิง	1940-10-02	female	69.43	2010-02-22	2010-04-01	39	no	no	no	no	no	no	yes	no	no	no	no	no	no	yes	no	yes	0	0	other	2010-03-08	no	no	8	0	2010-03-08 19:00:29	2010-03-15 06:08:26	albendazole	yes	yes	no	improve			2010-05-08	yes	39.3	112	24	140
418	2010-03-08	12:03	2010-03-08 14:13:07	Ward อายุรกรรมชาย 2	1931-07-01	male	78.69	2010-02-18	2010-03-23	34	no	no	no	no	no	no	no	no	no	no	no	no	no	no	no	no	0	0	other	2010-03-08	no	no	7	0	2010-03-08 19:52:23	2010-03-14 17:00:40	albendazole	yes	no	no	improve			2010-04-25	yes	38.3	100	28	116
419	2010-03-09	09:37	2010-03-09 11:32:04	Ward ศัลยกรรมชาย 1	1940-05-05	male	69.84	2010-02-04	2010-04-13	69	no	no	no	no	no	yes	no	no	no	no	no	no	no	no	no	no	0	0	other	2010-03-09	no	no						yes	yes	no				2010-04-13	yes	38.7	112	36	110
420	2010-03-18	10:08	2010-03-18 11:18:47	Ward ออร์โธฯชาย	1962-07-06	male	47.7	2010-03-15	2010-03-18	4	no	no	no	no	no	no	no	no	no	yes	no	no	no	no	no	no	0	0	other	2010-03-18	no	no						no	no	no	improve			2012-04-20	yes	36.7	60	20
421	2010-03-23	13:34	2010-03-23 14:02:37	Ward อุบัติเหตุ	1965-11-05	male	44.38	2010-02-23	2010-05-28	95	no	no	no	no	no	no	no	no	no	no	no	no	no	no	no	no	0	0	other	2010-03-23	no	no	7	0	2010-03-24 21:55:12	2010-04-01 22:06:20	albendazole	no	no	no	improve			2010-10-23	yes	37.7	104	24	108
422	2010-03-29	11:58	2010-03-29 14:28:21	Ward พิเศษเฉลิมพระบารมี 9	1932-10-07	male	77.47	2010-03-18	2010-03-31	14	no	no	no	yes	no	no	no	no	no	no	no	no	no	no	no	no	0	0	other	2010-03-29	no	no	3	0	2010-03-29 18:15:50	2010-03-31 07:36:38	albendazole	yes	no	no	improve			2013-01-31	yes	37.3	80	20	110
423	2010-04-07	12:45	2010-04-07 14:19:27	Ward ศัลยกรรมชาย 1	1976-12-22	male	33.29	2010-02-25	2010-06-25	121	no	no	no	no	no	yes	no	no	no	no	no	no	no	yes	no	no	0	0	other	2010-04-07	no	no	8	0	2010-04-08 09:28:23	2010-04-16 20:53:59	albendazole	yes	no	no	improve			2012-09-09	yes	37.8	130	22	90
424	2010-04-09	10:01	2010-04-09 11:51:58	Ward ศัลยกรรมชาย 2	1960-10-09	male	49.5	2010-02-12	2010-04-30	78	no	no	no	no	no	yes	no	no	no	no	no	no	no	yes	no	no	0	0	other	2010-04-09	no	no	19	0	2010-04-10 21:24:12	2010-04-29 21:33:54	albendazole	yes	no	no	improve			2011-01-30	yes	37	96	20	80
425	2010-04-19	09:07	2010-04-19 11:24:02	Ward พิเศษเฉลิมพระบารมี 8	1955-10-06	male	54.54	2010-04-06	2010-05-01	26	yes	no	no	no	no	no	no	no	no	no	no	no	no	no	no	no	0	0	other	2010-04-19	no	no	3	0	2010-04-19 20:17:35	2010-04-21 20:27:25	albendazole	yes	no	no	improve			2018-08-25	yes	36.8	80	22	120
426	2010-04-19	13:06	2010-04-19 14:53:00	Ward Med-ICU	1937-01-01	male	73.3	2010-04-07	2010-05-19	43	no	no	no	yes	no	yes	no	no	no	no	no	no	no	yes	no	yes	0	0	other	2010-04-19	no	no	11	0	2010-04-19 22:05:14	2010-04-30 06:03:16	albendazole	yes	yes	yes	improve					37.9	78	37	113
427	2010-04-27	12:44	2010-04-27 14:10:51	Ward ศัลยกรรมชาย 2	1929-05-11	male	80.96	2010-04-15	2010-05-08	24	no	no	no	no	no	no	no	no	no	no	no	no	no	no	no	no	0	0	other	2010-04-27	no	no	3	0	2010-04-29 20:43:37	2010-05-01 20:02:25	albendazole	yes	no	no	improve			2024-03-06	yes	37	74	20	113
428	2010-04-28	06:09	2010-04-28 09:36:34	Ward พิเศษเฉลิมพระบารมี 9	1941-01-28	male	69.25	2010-04-27	2010-04-30	4	yes	no	no	no	no	no	no	no	no	no	no	no	no	no	no	no	0	0	other	2010-04-28	no	no						no	no	no	improve			2010-07-15	yes	38.2	102	22	120
429	2010-05-03	06:55	2010-05-03 09:10:31	Ward อายุรกรรมชาย 1	1959-12-03	male	50.41	2010-04-09	2010-05-11	33	yes	no	no	no	no	no	no	no	no	no	no	no	no	no	no	no	0	0	other	2010-05-03	no	no	8	0	2010-05-03 13:00:25	2010-05-11 08:36:36	albendazole	yes	no	no	improve					37.8	104	24	110
430	2010-05-11	07:46	2010-05-11 09:14:44	Ward ศัลยกรรมชาย 2	1960-10-09	male	49.59	2010-05-10	2010-05-18	9	no	no	no	no	no	yes	no	no	no	no	no	no	no	yes	no	yes	0	0	other	2010-05-11	no	no	7	0	2010-05-11 21:42:51	2010-05-18 08:52:06	albendazole	no	no	no	improve			2011-01-30	yes	36.9	86	20	100
431	2010-05-12	12:41	2010-05-12 14:30:13	Ward พิเศษเฉลิมพระบารมี 9	1946-01-01	male	64.36	2010-05-11	2010-05-18	8	no	no	no	no	no	yes	no	no	no	no	no	no	no	yes	no	yes	0	0	other	2010-05-12	no	no	3	0	2010-05-12 21:50:43	2010-05-14 05:57:40	albendazole	no	no	no	improve			2011-02-03	yes	37.4	108	22	130
432	2010-05-19	09:58	2010-05-19 10:35:50	Ward ศัลยกรรมประสาท	1976-10-21	male	33.57	2010-05-09	2010-06-08	31	no	no	no	no	no	no	no	no	no	no	no	yes	no	no	no	no	0	0	other	2010-05-19	no	no	5	0	2010-05-19 21:59:58	2010-05-24 06:22:33	albendazole	yes	yes	no	improve					38.8	100	24	110
433	2010-05-19	09:29	2010-05-19 11:19:05	Ward อายุรกรรมชาย 2	1975-09-01	male	34.71	2010-05-18	2010-05-22	5	no	no	no	no	no	no	no	no	no	no	no	no	no	yes	no	yes	0	0	other	2010-05-19	no	no	3	0	2010-05-19 14:32:03	2010-05-21 17:50:48	albendazole	yes	no	no	improve			2016-03-12	yes	37.3	95	24	121
434	2010-05-25	13:41	2010-05-25 14:57:56	Ward Med-ICU	1931-01-01	male	79.39	2010-05-24	2010-05-27	4	no	no	no	no	no	no	no	no	no	no	no	no	no	yes	no	no	0	0	severe strongyloidiasis	2010-05-25	no	no	3	0	2010-05-25 02:01:16	2010-05-27 18:02:36	albendazole	yes	no	yes	not improve			2010-05-28	yes	36.9	132	27	98
435	2010-05-27	08:56	2010-05-27 09:55:39	Ward ศัลยกรรมชาย 2	1974-03-15	male	36.2	2010-05-25	2010-06-13	20	no	no	no	no	no	yes	no	no	no	no	no	no	no	yes	no	no	0	0	other	2010-05-27	no	no	5	0	2010-05-28 09:47:55	2010-06-01 20:43:52	albendazole	no	yes	yes	improve			2011-09-01	yes	37.5	90	20	100
436	2010-05-27	10:58	2010-05-27 11:54:56	Ward อายุรกรรมชาย 1	1941-01-28	male	69.33	2010-05-23	2010-06-03	12	yes	no	no	no	no	no	yes	no	no	no	no	no	no	yes	no	yes	0	0	other	2010-05-27	no	no	8	0	2010-05-25 17:25:37	2010-06-01 17:23:11	albendazole	no	no	no	improve			2010-07-15	yes	37.9	100	24	110
437	2010-05-31	08:04	2010-05-31 10:01:09	Ward อายุรกรรมหญิง	1964-06-02	female	45.99	2010-05-12	2010-06-02	22	no	no	no	no	no	no	yes	no	no	no	no	no	no	no	no	yes	0	0	other	2010-05-31	no	no	3	0	2010-05-31 20:08:02	2010-06-02 18:05:10	albendazole	yes	no	no	not improve			2010-06-03	yes	39.4	104	26	100
438	2010-06-16	05:12	2010-06-16 09:17:29	Ward อายุรกรรมหญิง	1920-07-01	female	89.96	2010-06-07	2010-07-09	33	no	yes	no	yes	no	no	no	no	no	no	no	no	no	no	no	no	0	0	other	2010-06-16	no	no						no	yes	no	improve			2011-05-30	yes	37.1	80	20	100
439	2010-06-17	09:35	2010-06-17 11:23:51	Ward ศัลยกรรมชาย 1	1940-07-01	male	69.96	2010-06-08	2010-06-28	21	yes	no	no	no	no	no	no	no	no	no	no	no	no	no	no	no	0	0	other	2010-06-17	no	no	3	0	2010-06-17 18:14:38	2010-06-19 09:38:32	albendazole	yes	no	no	improve			2014-10-28	yes	37.2	62	22	120
440	2010-06-21	08:12	2010-06-21 09:35:10	Ward อายุรกรรมชาย 1	1939-01-01	male	71.47	2010-06-14	2010-07-02	19	no	yes	no	yes	no	yes	no	no	no	no	no	no	no	yes	no	no	0	0	other	2010-06-21	yes	no	4	0	2010-06-21 12:02:13	2010-06-24 06:42:39	albendazole	yes	no	no	improve			2011-11-06	yes	38.7	96	28	110
441	2010-06-25	12:49	2010-06-25 14:00:35	Ward อายุรกรรมชาย 1	1964-03-17	male	46.27	2010-06-23	2010-06-30	8	no	no	no	no	no	no	no	no	no	no	no	no	no	no	no	no	0	0	other	2010-06-25	no	no	5	0	2010-06-26 13:03:09	2010-06-30 17:46:20	albendazole	yes	no	no	improve					38	82	24	100
442	2010-06-29	08:26	2010-06-29 08:56:21	Ward อายุรกรรมชาย 2	1969-10-23	male	40.68	2010-06-25	2010-07-31	37	no	no	no	no	no	no	yes	no	no	no	no	no	no	no	no	no	0	0	other	2010-06-29	no	no	8	0	2010-06-30 22:09:36	2010-07-07 08:36:13	albendazole	no	no	no	improve			2010-10-14	yes	37.3	118	26	108
443	2010-07-19	06:33	2010-07-19 08:09:27	Ward พิเศษเฉลิมพระบารมี 8	1942-03-06	male	68.37	2010-07-15	2010-07-28	14	no	no	no	yes	no	no	no	no	no	no	no	no	no	yes	no	no	0	0	other	2010-07-19	no	no	6	0	2010-07-15 22:24:19	2010-07-21 19:43:21	albendazole	no	yes	yes	improve			2023-05-22	yes	37	76	20	110
444	2010-07-19	14:14	2010-07-19 14:58:05	Ward ห้องผ่าตัด	1929-07-01	male	81.05	2010-07-09	2010-07-21	13	no	no	no	no	no	yes	no	no	no	no	no	no	no	no	no	no	0	0	other	2010-07-19	no	no	3	0	2010-07-19 17:39:08	2010-07-21 07:33:58	albendazole	yes	no	no	improve			2010-11-03	yes	37.5	86	22	125
445	2010-07-21	10:53	2010-07-21 13:34:41	Ward อายุรกรรมชาย 2	1942-01-13	male	68.52	2010-07-18	2010-07-22	5	no	no	no	yes	no	no	yes	no	no	no	no	no	no	no	no	no	0	0	other	2010-07-21	no	no	2	0	2010-07-21 17:24:51	2010-07-22 08:52:45	albendazole	no	no	no	improve			2019-09-06	yes	36.8	86	26	95
446	2010-07-22	08:19	2010-07-22 09:26:30	Ward หูคอจมูก	1952-01-01	male	58.55	2010-07-19	2010-07-27	9	no	no	no	no	no	yes	no	no	no	no	no	no	no	yes	no	yes	0	0	other	2010-07-22	no	no	3	0	2010-07-22 21:38:28	2010-07-24 21:57:15	albendazole	yes	no	no	improve			2016-11-22	yes	37.2	92	20	110
447	2010-07-28	10:25	2010-07-28 13:37:55	Ward อายุรกรรมหญิง	1981-01-01	female	29.57	2010-07-22	2010-08-06	16	yes	no	no	no	no	no	no	no	no	no	no	no	no	yes	no	yes	0	0	other	2010-07-28	no	no	8	0	2010-07-28 21:54:33	2010-08-04 08:55:27	albendazole	yes	no	no	improve					39.4	118	32	100
448	2010-08-11	11:22	2010-08-11 14:42:56	Ward หูคอจมูก	1950-05-02	male	60.28	2010-07-28	2010-09-08	43	no	no	no	no	no	yes	no	no	no	no	no	no	no	yes	no	yes	0	0	other	2010-08-11	no	no	8	0	2010-08-12 09:43:15	2010-08-19 16:41:29	albendazole	yes	no	no	improve			2011-08-17	yes	37.7	92	24	120
449	2010-08-16	09:06	2010-08-16 11:28:38	Ward หูคอจมูก	1946-05-30	male	64.21	2010-08-06	2010-08-26	21	no	no	no	no	no	no	no	no	no	no	no	no	no	no	no	no	0	0	other	2010-08-16	no	no	6	0	2010-08-17 20:58:35	2010-08-23 19:54:10	albendazole	yes	no	no	improve			2011-10-25	yes	37	86	22	130
450	2010-08-17	11:44	2010-08-17 13:27:11	Ward พิเศษเฉลิมพระบารมี 8	1942-01-01	male	68.62	2010-08-03	2010-09-25	54	no	no	no	no	no	no	no	no	no	no	no	no	no	no	no	no	0	0	other	2010-08-17	no	no	6	0	2010-08-18 20:07:35	2010-08-23 20:02:26	albendazole	no	no	no	improve					37	98	22	120
451	2010-08-23	12:03	2010-08-23 13:18:29	Ward พิเศษเฉลิมพระบารมี10	1953-07-01	female	57.14	2010-08-15	2010-09-28	45	no	no	no	no	no	no	yes	no	no	no	no	no	no	no	no	no	0	0	other	2010-08-23	no	no	14	0	2010-08-23 20:12:28	2010-09-06 08:42:12	albendazole	yes	no	no	improve			2010-10-29	yes	40.5	120	32	100
452	2010-08-25	08:42	2010-08-25 09:55:35	Ward อายุรกรรมชาย 2	1994-09-22	male	15.92	2010-06-09	2010-11-06	151	no	no	no	no	no	no	yes	no	no	no	no	no	no	yes	no	yes	0	0	other	2010-08-25	no	no	20	0	2010-08-26 17:12:47	2010-09-16 08:24:42	albendazole	no	no	no	improve			2011-06-30	yes	37.5	104	24	107
453	2010-08-25	10:02	2010-08-25 11:26:43	Ward ห้องผ่าตัด	1957-09-08	male	52.96	2010-08-22	2010-08-29	8	yes	no	no	no	no	no	no	no	no	no	no	no	no	yes	no	no	0	0	other	2010-08-25	no	no	5	0	2010-08-25 17:38:58	2010-08-29 08:46:09	albendazole	no	no	no	improve			2011-02-13	yes	37.2	67	22	145
454	2010-09-03	09:57	2010-09-03 11:20:09	Ward ศัลยกรรมชาย 2	1950-07-01	male	60.18	2010-08-14	2010-09-08	26	no	no	no	no	no	yes	no	no	no	no	no	no	no	yes	no	no	0	0	other	2010-09-03	no	no	6	0	2010-09-03 20:44:34	2010-09-08 08:39:32	albendazole	no	no	no	improve			2012-03-02	yes	36.8	110	20	100
455	2010-09-07	14:44	2010-09-07 15:33:18	Ward ศัลยกรรมชาย 2	1945-07-01	male	65.19	2010-08-24	2010-09-08	16	no	no	no	no	no	no	no	no	no	no	no	no	no	no	no	no	0	0	other	2010-09-07	no	no	2	0	2010-09-07 21:52:53	2010-09-08 08:54:59	albendazole	yes	no	no	dead			2010-09-08	yes	36.7	120	24	60
456	2010-09-09	13:38	2010-09-09 15:18:07	Ward หูคอจมูก	1967-10-20	male	42.89	2010-09-08	2010-09-12	5	no	no	no	no	no	yes	no	no	no	no	no	no	no	yes	no	yes	0	0	other	2010-09-09	no	no	3	0	2010-09-09 22:04:54	2010-09-11 21:42:29	albendazole	yes	no	no	improve			2014-05-19	yes	38.4	110	22	110
457	2010-09-10	10:02	2010-09-10 11:11:41	Ward อายุรกรรมหญิง	1961-01-19	female	49.64	2010-09-06	2010-09-17	12	no	no	no	no	no	no	no	no	no	no	yes	no	no	no	no	no	0	0	other	2010-09-10	no	no	8	0	2010-09-10 18:00:33	2010-09-17 09:01:55	albendazole	yes	no	no	improve			2010-09-26	yes	39.4	116	26	100
458	2010-09-16	09:20	2010-09-16 10:16:09	Ward ศัลยกรรมชาย 2	1958-07-07	male	52.19	2010-09-01	2010-10-04	34	no	no	no	no	no	yes	no	no	no	no	no	no	no	no	no	no	0	0	other	2010-09-16	no	no	11	0	2010-09-12 10:19:16	2010-09-22 21:40:13	albendazole	yes	yes	yes	improve					39.8	130	36	91
459	2010-09-20	07:38	2010-09-20 09:20:08	Ward อายุรกรรมชาย 1	1970-03-27	male	40.48	2010-09-16	2010-10-04	19	no	no	no	no	no	no	no	no	no	no	no	no	no	no	no	no	0	0	other	2010-09-20	no	yes	9	0	2010-09-20 13:44:53	2010-09-29 09:00:28	albendazole	no	no	no	improve					37	76	20	120
460	2010-09-23	13:39	2010-09-23 15:08:08	Ward อายุรกรรมหญิง	1957-05-05	male	53.39	2010-09-19	2010-09-24	6	no	no	no	no	no	no	no	no	no	no	no	yes	no	no	no	no	0	0	other	2010-09-23	no	no	2	0	2010-09-23 21:49:37	2010-09-24 09:15:55	albendazole	yes	no	no	improve			2014-01-10	yes	36.8	80	24	120
461	2010-09-29	13:58	2010-09-29 14:54:51	Ward ศัลยกรรมประสาท	1955-06-18	male	55.28	2010-09-21	2010-10-02	12	no	no	no	no	no	no	no	no	no	no	no	no	no	yes	no	no	0	0	other	2010-09-29	no	no	3	0	2010-09-29 20:08:08	2010-10-01 20:16:20	albendazole	yes	no	no	improve			2022-11-29	yes	38.8	90	24	120
462	2010-10-01	12:53	2010-10-01 14:35:33	Ward อายุรกรรมชาย 1	1934-08-15	male	76.13	2010-08-24	2010-10-19	57	no	no	no	no	no	no	no	no	no	no	no	no	no	no	no	no	0	0	other	2010-10-01	no	no	8	0	2010-10-02 14:18:13	2010-10-10 17:46:55	albendazole	yes	yes	yes	improve			2012-10-31	yes	38.8	114	24	100
463	2010-10-04	07:12	2010-10-04 09:24:35	Ward อายุรกรรมชาย 2	1957-12-05	male	52.83	2010-09-21	2010-10-25	35	no	no	no	no	no	no	no	no	no	no	no	no	no	no	no	no	0	0	other	2010-10-04	no	no	16	0	2010-10-05 18:03:16	2010-10-21 08:45:46	albendazole	no	yes	yes	improve			2018-02-03	yes	36.8	92	24	100
464	2010-10-05	13:09	2010-10-05 14:21:11	Ward อายุรกรรมชาย 1	1959-04-19	male	51.46	2010-10-01	2010-10-12	12	no	yes	no	no	no	no	yes	no	no	no	no	no	no	yes	no	no	0	0	other	2010-10-05	no	no	7	0	2010-10-05 18:01:09	2010-10-12 08:48:20	albendazole	yes	no	no	improve			2011-03-17	yes	36.8	92	24	110
465	2010-10-07	10:57	2010-10-07 13:25:36	Ward พิเศษเฉลิมพระบารมี 9	1941-11-21	male	68.88	2010-10-04	2010-10-12	9	no	no	no	yes	no	no	no	no	no	no	no	no	no	no	no	no	0	0	other	2010-10-07	no	no	5	0	2010-10-07 17:33:34	2010-10-12 07:38:33	albendazole	yes	no	no	improve					36.7	78	28	110
466	2010-10-07	12:05	2010-10-07 14:24:38	Ward อายุรกรรมหญิง	1967-07-01	female	43.27	2010-10-05	2010-10-15	11	no	no	no	no	no	no	no	no	no	no	yes	no	no	yes	no	no	0	0	other	2010-10-07	no	no	8	0	2010-10-07 13:27:50	2010-10-15 09:09:49	albendazole	yes	no	no	improve			2010-11-23	yes	37.9	88	28	100
467	2010-10-08	11:29	2010-10-08 14:26:18	Ward หูคอจมูก	1963-06-03	male	47.35	2010-10-06	2010-10-11	6	no	no	no	no	no	yes	no	no	no	no	no	no	no	yes	no	yes	0	0	other	2010-10-08	no	no	1	0	2010-10-10 19:50:07	2010-10-10 19:50:07	albendazole	no	no	no	improve					37.3	94	22	120
468	2010-10-11	13:50	2010-10-11 14:54:22	Ward Med-ICU	1952-02-20	male	58.64	2010-10-06	2010-12-22	78	no	no	no	no	no	no	no	no	no	no	no	no	no	no	no	no	0	0	other	2010-10-11	no	no	7	0	2010-10-11 19:08:52	2010-10-18 06:03:44	albendazole	yes	no	yes	improve			2023-05-12	yes	37.9	106	23	82
469	2010-10-12	11:25	2010-10-12 14:04:31	Ward ออร์โธฯชาย	1941-07-01	male	69.28	2010-09-24	2010-10-23	30	no	yes	yes	no	no	no	no	no	no	no	no	no	no	yes	no	no	0	0	other	2010-10-12	no	no	9	0	2010-10-12 22:22:17	2010-10-21 09:17:27	albendazole	yes	no	no	improve			2011-03-08	yes	37.5	88	24	130
470	2010-10-15	10:08	2010-10-15 12:15:36	Ward อายุรกรรมชาย 1	1955-07-01	male	55.29	2010-10-14	2010-12-27	75	no	no	no	no	no	no	yes	no	no	no	no	no	no	no	no	no	0	0	other	2010-10-15	no	no	11	0	2010-10-15 19:43:41	2010-10-26 09:00:56	albendazole	no	no	no	improve			2012-04-30	yes	36.8	80	20	110
471	2010-10-15	12:20	2010-10-15 14:23:56	Ward ศัลยกรรมหญิง	1975-03-05	male	35.61	2010-10-02	2011-01-09	100	no	no	no	no	no	no	no	no	no	no	no	no	no	no	no	no	0	0	other	2010-10-15	no	no	18	0	2010-10-15 20:45:08	2010-11-02 20:26:28	albendazole	no	no	no	improve			2011-05-09	yes	38.6	114	28	100
472	2010-10-18	10:38	2010-10-18 13:33:46	Ward ศัลยกรรมหญิง	1943-01-15	female	67.76	2010-10-07	2010-10-30	24	no	yes	no	no	no	no	no	no	no	no	no	no	no	no	no	no	0	0	other	2010-10-18	no	no	7	0	2010-10-19 20:11:34	2010-10-26 09:03:42	albendazole	yes	no	no	improve			2015-03-10	yes	37.5	74	24	110
473	2010-10-20	08:31	2010-10-20 11:17:14	Ward ตา	1943-06-12	male	67.36	2010-10-19	2010-10-21	3	no	yes	no	no	no	no	no	no	no	no	no	no	no	no	no	no	0	0	other	2010-10-20	no	no	1	0	2010-10-20 20:01:33	2010-10-20 20:01:33	albendazole	no	no	no	improve			2023-02-22	yes	37.1	76	20	140
474	2010-11-03	13:04	2010-11-03 14:35:03	Ward อายุรกรรมชาย 1	1961-03-23	male	49.62	2010-10-23	2010-11-04	13	no	no	no	no	no	no	no	no	no	no	no	no	no	no	no	no	0	0	other	2010-11-03	no	no	1	0	2010-11-04 13:17:28	2010-11-04 13:17:28	albendazole	no	no	no	improve					38.4	70	24	90
475	2010-11-11	05:28	2010-11-11 11:12:36	Ward ศัลยกรรมชาย 1	1972-07-01	male	38.36	2010-10-25	2010-11-17	24	no	no	no	no	no	no	yes	no	no	no	no	no	no	no	no	no	0	0	other	2010-11-11	no	no	4	0	2010-11-11 20:37:13	2010-11-14 09:06:57	albendazole	yes	no	no	improve					38.5	84	22	100
476	2010-11-12	12:36	2010-11-12 14:45:53	Ward อายุรกรรมหญิง	1963-03-21	female	47.65	2010-11-01	2010-11-25	25	no	no	no	no	no	yes	no	no	no	no	no	no	no	yes	no	no	0	0	other	2010-11-12	no	no	11	0	2010-11-12 20:16:14	2010-11-23 08:25:18	albendazole	no	no	no	improve			2011-08-20	yes	38	120	24	100
477	2010-11-16	06:27	2010-11-16 09:15:53	Ward นรีเวชสามัญ	1955-04-11	female	55.6	2010-11-09	2010-11-16	8	yes	no	no	no	no	yes	no	no	no	no	no	no	no	no	no	no	0	0	other	2010-11-16	no	no						yes	no	no	improve			2010-12-12	yes	36.7	88	20	90
478	2010-11-23	08:46	2010-11-23 09:49:58	Ward อายุรกรรมหญิง	1963-12-23	female	46.92	2010-11-18	2010-12-17	30	no	no	no	no	no	no	no	no	no	no	yes	no	no	yes	no	no	0	0	other	2010-11-23	no	no	15	0	2010-11-23 15:27:59	2010-12-08 09:07:17	albendazole	yes	no	no	improve			2011-10-10	yes	37	84	20	130
479	2010-12-13	06:07	2010-12-13 09:28:56	Ward อายุรกรรมชาย 1	1964-09-13	male	46.25	2010-12-07	2010-12-30	24	no	no	no	no	no	no	yes	no	no	no	no	no	no	no	no	no	0	0	other	2010-12-13	no	no	7	0	2010-12-13 17:34:30	2010-12-20 08:54:49	albendazole	no	no	no	improve			2011-04-25	yes	36.9	120	28	110
480	2010-12-13	08:53	2010-12-13 10:01:04	Ward อายุรกรรมชาย 1	1971-09-24	male	39.22	2010-11-24	2011-04-05	133	no	no	no	no	no	no	yes	no	no	no	no	no	no	yes	no	yes	0	0	other	2010-12-13	no	no	7	0	2010-12-13 17:38:39	2010-12-20 17:33:52	albendazole	no	no	no	improve			2012-04-01	yes	37.4	100	20	130
481	2010-12-16	13:14	2010-12-16 14:38:20	Ward อายุรกรรมหญิง	1974-06-09	female	36.52	2010-12-07	2010-12-21	15	no	no	no	yes	no	no	no	no	no	no	yes	no	no	yes	no	no	0	0	other	2010-12-16	no	no	6	0	2010-12-16 20:12:20	2010-12-21 09:06:33	albendazole	no	no	no	improve			2012-08-13	yes	37.1	92	22	110
482	2010-12-28	08:44	2010-12-28 09:54:15	Ward อายุรกรรมชาย 1	1953-03-03	male	57.82	2010-12-13	2011-01-03	22	no	no	yes	no	no	no	no	no	no	no	no	no	no	no	no	no	0	0	other	2010-12-28	no	no	7	0	2010-12-28 13:11:25	2011-01-03 08:46:00	albendazole	no	no	no	improve			2011-07-12	yes	37.9	108	24	90
483	2019-01-15	11:01	2019-01-15 12:42:49	Ward อายุรกรรมชาย 1	1937-05-05	male	81.7	2019-01-02	2019-02-17	47	no	yes	no	no	yes	no	no	no	no	no	yes	no	no	no	no	no	0	0	other	2019-01-15	no	no	0	8	2019-01-16 13:12:48	2019-01-23 05:42:41	ivermectin	no	no	no	not improve			2019-02-17	yes	37.7	80	24	137
484	2019-01-17	14:37	2019-01-17 15:28:00	Ward นรีเวชสามัญ	1971-10-14	female	47.26	2019-01-17	2019-01-23	7	no	no	no	no	no	yes	no	no	no	no	no	no	no	yes	no	yes	0	0	other	2019-01-17	no	no	0	6	2019-01-18 10:11:12	2019-01-23 08:50:51	ivermectin	yes	no	no	improve			2019-03-06	yes	37.7	110	26	107
485	2019-01-18	13:06	2019-01-18 14:02:59	Ward CCU	1964-10-25	male	54.23	2019-01-03	2019-02-05	34	yes	no	no	yes	no	no	no	no	no	no	no	no	no	no	no	no	0	0	other	2019-01-18	no	no	0	2	2019-01-19 09:50:41	2019-01-20 07:59:33	ivermectin	no	no	no	improve			2022-09-04	yes	36.7	70	20	109
486	2019-01-29	08:33	2019-01-29 09:33:34	Ward อายุรกรรมทั่วไป	1932-02-09	male	86.97	2019-01-21	2019-02-09	20	no	yes	no	yes	no	no	no	no	no	no	no	no	no	yes	no	no	0	0	other	2019-01-29	no	no	0	2	2019-01-29 21:43:42	2019-01-30 06:37:24	ivermectin	no	no	no	improve			2019-06-02	yes	36.9	72	22	99
487	2019-01-30	12:04	2019-01-30 13:06:20	Ward SRCU	1955-10-28	male	63.26	2019-01-13	2019-02-05	24	no	no	no	no	no	no	no	no	no	no	no	no	no	no	no	no	0	0	other	2019-01-30	no	no	0	1	2019-01-30 19:26:38	2019-01-30 19:26:38	ivermectin	yes	yes	no	improve					37.3	82	32	116
488	2019-01-31	07:11	2019-01-31 09:49:38	Ward พิเศษเฉลิมพระบารมี 9	1957-03-31	male	61.84	2019-01-28	2019-01-31	4	no	no	no	no	no	no	yes	no	no	no	no	no	no	yes	yes	yes	0	0	other	2019-01-31	no	no	0	1	2019-01-30 20:13:14	2019-01-30 20:13:14	ivermectin	no	no	no	improve					37	76	21	120
489	2019-01-31	13:24	2019-01-31 14:28:03	Ward อายุรกรรมชาย 1	1961-07-08	male	57.57	2019-01-17	2019-02-10	25	no	no	no	no	yes	no	no	no	no	no	no	yes	no	no	no	no	0	0	other	2019-01-31	no	no	0	4	2019-01-31 17:34:10	2019-02-03 05:40:02	ivermectin	yes	yes	no	dead	2019-02-10	yes	2019-02-10	yes	38	116	39	93
490	2019-02-07	06:26	2019-02-07 09:50:54	Ward พิเศษเฉลิมพระบารมี11	1955-01-15	male	64.06	2019-02-06	2019-02-07	2	no	no	no	yes	no	no	no	no	no	no	no	no	no	no	no	no	0	0	other	2019-02-07	no	no						no	no	no	improve					36.9	64	24	121
491	2019-02-26	14:33	2019-02-26 16:04:18	Ward อายุรกรรมชาย 1	1942-01-04	male	77.14	2019-02-19	2019-02-28	10	no	no	no	no	no	no	no	no	no	no	no	no	no	yes	no	no	0	0	other	2019-02-26	no	no	0	2	2019-02-27 05:39:48	2019-02-28 05:58:21	ivermectin	no	no	no	improve			2019-10-02	yes	37.4	79	20	120
492	2019-03-07	10:58	2019-03-07 12:49:11	Ward ศัลยกรรมชาย 2	1962-06-12	male	56.73	2019-02-26	2019-03-20	23	no	no	no	no	yes	no	no	no	no	no	no	yes	no	no	no	no	0	0	other	2019-03-07	no	no						yes	no	yes	improve			2022-11-12	yes	37.7	68	24	94
493	2019-05-24	12:34	2019-05-24 13:49:21	Ward ออร์โธฯชาย	1963-03-18	male	56.18	2019-05-13	2019-06-12	31	no	no	no	no	no	yes	no	no	no	no	no	no	no	no	no	no	0	0	other	2019-05-24	no	no	0	2	2019-05-24 17:40:23	2019-05-25 09:03:37	ivermectin	yes	no	no	dead	2019-06-11	yes	2019-06-11	yes	38.2	104	24	109
494	2019-05-30	14:09	2019-05-30 15:36:42	Ward ศัลยกรรมประสาท	1958-04-03	male	61.16	2019-05-29	2019-06-15	18	no	no	no	no	no	yes	no	no	no	no	no	no	no	yes	no	no	0	0	other	2019-05-30	no	no	0	2	2019-05-31 10:39:50	2019-06-01 10:27:55	ivermectin	yes	yes	yes	improve			2019-07-21	yes	37	104	24	122
495	2019-06-17	07:19	2019-06-17 10:35:10	Ward อายุรกรรมชาย 1	1955-09-06	male	63.78	2019-06-11	2019-06-19	9	no	no	no	no	no	no	no	no	no	no	yes	no	no	yes	no	yes	0	0	other	2019-06-17	no	no	0	2	2019-06-17 17:50:59	2019-06-18 09:23:58	ivermectin	no	no	no	improve			2024-10-18	yes	37.7	96	28	134
496	2019-07-01	07:56	2019-07-01 10:14:54	Ward อายุรกรรมชาย 1	1957-12-11	male	61.55	2019-06-27	2019-08-02	37	no	no	no	no	no	no	no	no	no	no	yes	no	no	no	no	no	0	1	other	2019-07-01	no	no	0	12	2019-07-01 18:21:17	2019-07-15 08:41:08	ivermectin	no	no	no	improve			2019-12-12	yes	36.9	80	24	112
497	2019-07-04	13:46	2019-07-04 14:56:22	Ward ศัลยกรรมหญิง	1950-09-08	female	68.82	2019-06-14	2019-07-07	24	no	no	no	no	no	no	no	no	no	no	no	no	no	no	no	no	0	0	other	2019-07-04	no	no	0	2	2019-07-05 11:14:57	2019-07-06 09:41:01	ivermectin	yes	no	no	improve			2024-09-17	yes	37.3	102	24	91
498	2019-08-06	09:36	2019-08-06 11:54:36	Ward อายุรกรรมหญิง	1975-09-07	female	43.91	2019-07-18	2019-08-11	25	no	no	no	yes	no	yes	no	no	no	no	no	no	no	no	no	no	0	0	other	2019-08-06	no	yes	0	2	2019-08-07 10:37:01	2019-08-08 09:52:39	ivermectin	yes	yes	no	dead	2019-08-11	yes	2019-08-11	yes	39	119	24	102
499	2019-08-15	08:41	2019-08-15 11:07:13	Ward ศัลยกรรมประสาท	1951-07-01	male	68.12	2019-08-13	2019-08-16	4	no	no	no	no	no	yes	no	no	no	no	no	no	no	yes	no	no	0	0	other	2019-08-15	no	no						no	no	no	improve			2020-06-22	yes	37	88	20	106
500	2019-08-22	10:13	2019-08-22 11:54:52	Ward Med-ICU	1932-10-06	male	86.87	2019-08-18	2019-08-28	11	yes	no	yes	yes	no	no	no	no	no	no	no	no	no	yes	no	no	0	0	other	2019-08-22	yes	no	0	2	2019-08-22 20:04:51	2019-08-23 18:31:12	ivermectin	yes	yes	yes	improve			2019-12-11	yes	36.2	98	30	94
501	2019-08-26	07:57	2019-08-26 09:03:03	Ward อายุรกรรมหญิง	1934-10-26	female	84.83	2019-08-21	2019-09-02	13	no	no	no	no	no	no	no	no	no	no	no	no	no	yes	no	no	0	0	other	2019-08-26	no	no	0	2	2019-08-26 14:01:55	2019-08-27 09:13:14	ivermectin	yes	no	no	improve					37.2	98	22	132
502	2019-09-06	06:32	2019-09-06 09:42:53	Ward ตา	1953-01-01	female	66.68	2019-09-05	2019-09-13	9	yes	no	no	no	no	no	no	no	no	no	yes	no	no	yes	no	no	0	1	other	2019-09-06	no	no	4	7	2019-09-06 17:49:45	2019-09-13 17:15:15	albendazole + ivermectin	no	no	no	improve					36.9	84	24	100
503	2019-10-08	10:07	2019-10-08 11:04:37	Ward Med-ICU	1939-11-11	male	79.91	2019-10-01	2019-10-25	25	no	no	no	yes	no	no	no	no	no	no	no	no	no	yes	no	no	0	0	other	2019-10-08	no	no	0	2	2019-10-08 18:44:19	2019-10-09 18:13:20	ivermectin	yes	yes	yes	improve			2019-11-05	yes	36.4	76	26	141
504	2019-10-17	10:09	2019-10-17 11:36:25	Ward อายุรกรรมชาย 1	1963-09-24	male	56.06	2019-10-16	2019-10-20	5	no	no	no	no	no	no	no	no	no	no	no	no	no	no	no	no	0	0	other	2019-10-17	no	no	0	2	2019-10-17 18:08:58	2019-10-18 09:06:41	ivermectin	yes	no	no	improve			2021-07-12	yes	37.1	109	28	156
505	2019-10-25	12:11	2019-10-25 14:53:14	Ward MRCU	1948-03-14	male	71.61	2019-08-30	2019-11-21	84	no	no	no	yes	no	no	no	no	no	no	no	no	no	yes	no	no	0	0	other	2019-10-25	no	no	0	2	2019-10-25 18:18:27	2019-10-26 05:41:55	ivermectin	yes	yes	yes	improve					36.9	88	30	100
506	2019-11-05	14:56	2019-11-05 15:39:30	Ward อายุรกรรมชาย 2	1950-07-01	male	69.35	2019-11-04	2019-11-07	4	no	no	no	no	no	no	yes	no	no	no	no	no	no	yes	yes	yes	0	0	other	2019-11-05	no	no	0	3	2019-11-05 21:39:30	2019-11-07 13:32:48	ivermectin	yes	no	no	improve			2019-12-02	yes	40.2	108	24	99
507	2019-12-02	10:17	2019-12-02 11:44:33	Ward CVT	1966-01-27	male	53.85	2019-11-24	2020-01-13	51	yes	yes	no	no	no	no	no	no	no	no	no	no	no	no	no	no	0	0	other	2019-12-02	yes	no	1	3	2019-12-02 17:48:57	2019-12-04 05:53:18	albendazole + ivermectin	yes	yes	yes	improve			2020-03-25	yes	36.4	72	20	82
508	2019-12-27	08:22	2019-12-27 09:29:04	Ward อายุรกรรมชาย 1	1946-09-10	male	73.3	2019-12-02	2020-01-21	51	no	yes	no	yes	no	no	no	no	no	no	no	no	no	no	no	no	0	0	other	2019-12-27	no	no	0	3	2019-12-27 17:36:18	2019-12-29 05:38:02	ivermectin	yes	yes	no	improve			2022-03-11	yes	37.4	73	24	109
509	2019-12-27	05:54	2019-12-27 09:29:09	Ward ตา	1962-02-02	male	57.9	2019-12-26	2019-12-30	5	no	no	no	no	no	no	no	no	no	no	no	no	no	no	no	no	0	0	other	2019-12-27	no	no	5	0	2019-12-26 20:06:30	2019-12-30 08:34:43	albendazole	no	no	no	improve					36.9	61	20	103
510	2009-01-22	15:08	2009-01-22 15:41:16	Ward Med-ICU	1960-11-09	male	48.2	2009-01-18	2009-03-05	47	no	no	no	yes	no	no	no	no	no	no	no	no	no	no	no	no	0	0	other	2009-01-22	no	no	6	0	2009-01-22 17:53:41	2009-01-27 05:55:47	albendazole	yes	yes	yes	improve			2009-03-17	yes	38.4	167	31	90
511	2009-02-13	12:34	2009-02-13 14:02:51	Ward ห้องผ่าตัด	1981-08-13	female	27.5	2009-02-06	2009-02-24	19	no	no	no	no	no	no	no	no	no	no	no	no	no	no	no	no	0	0	other	2009-02-13	no	no	10	0	2009-02-13 18:14:28	2009-02-23 17:37:45	albendazole	yes	no	no	improve					37.5	102	24	100
512	2009-02-17	13:39	2009-02-17 15:58:45	Ward อายุรกรรมชาย 1	1958-08-28	male	50.48	2009-02-13	2009-02-20	8	no	no	no	no	no	no	no	no	no	no	no	no	no	no	no	no	0	0	other	2009-02-17	no	no	3	0	2009-02-17 19:56:00	2009-02-20 08:40:19	albendazole	no	no	no	improve					37.4	76	20	100
513	2009-02-23	13:58	2009-02-23 15:53:06	Ward อายุรกรรมชาย 2	1951-01-01	male	58.15	2009-02-20	2009-03-27	36	no	no	no	no	no	no	yes	no	no	no	no	no	no	yes	no	no	1	1	severe strongyloidiasis	2009-02-23	no	no	26	0	2009-02-23 19:09:19	2009-03-21 05:52:23	albendazole	yes	no	no	improve			2014-06-01	yes	39.3	117	28	107
514	2009-02-24	09:40	2009-02-24 11:13:53	Ward ห้องผ่าตัด	1947-07-01	male	61.65	2009-02-20	2009-02-25	6	no	no	no	no	no	no	no	no	no	no	no	no	no	yes	no	no	0	0	other	2009-02-24	no	no						no	no	no	improve					36.7	64	20
515	2009-02-24	08:53	2009-02-24 11:45:28	Ward ห้องผ่าตัด	1943-01-18	male	66.1	2009-01-27	2009-06-13	138	no	no	no	yes	no	no	no	no	no	no	no	no	no	yes	no	no	0	0	other	2009-02-24	no	no	10	0	2009-02-24 18:01:25	2009-03-03 05:32:03	albendazole	yes	yes	yes	improve			2009-08-17	yes	37	100	38	74
516	2009-02-24	13:46	2009-02-24 14:57:49	Ward อายุรกรรมชาย 2	1966-07-22	male	42.6	2009-02-18	2009-02-25	8	no	no	no	no	yes	no	no	no	no	no	no	yes	no	no	no	no	0	0	other	2009-02-24	no	no	2	0	2009-02-24 18:38:19	2009-02-25 08:48:55	albendazole	yes	no	no	improve			2020-08-09	yes	37.2	66	28	118
517	2009-02-25	13:18	2009-02-25 14:11:26	Ward ห้องผ่าตัด	1933-07-01	male	75.66	2009-02-11	2009-04-23	72	no	no	no	yes	no	no	no	no	no	no	no	no	no	no	no	no	0	0	other	2009-02-25	no	no	21	0	2009-02-27 14:21:01	2009-04-21 05:47:37	albendazole	yes	yes	no	dead			2009-04-23	yes	38.6	86	28	110
518	2009-02-27	10:46	2009-02-27 13:30:22	Ward ห้องผ่าตัด	1947-01-01	male	62.16	2009-01-26	2009-03-12	46	no	no	no	no	no	yes	no	no	no	no	no	no	no	yes	no	yes	0	0	other	2009-02-27	no	no	3	0	2009-02-27 22:06:13	2009-03-01 22:08:37	albendazole	yes	no	no	dead			2009-03-12	yes	37.7	128	22	80
519	2009-03-11	06:52	2009-03-11 09:23:15	Ward อายุรกรรมชาย 1	1937-07-01	male	71.69	2009-02-27	2009-05-08	71	yes	yes	no	yes	no	no	no	no	no	no	no	no	no	no	no	no	0	0	other	2009-03-11	no	no	15	0	2009-03-12 05:43:25	2009-04-27 05:44:23	albendazole	no	no	no	dead			2009-05-08	yes	37.8	90	18	120
520	2009-03-11	06:45	2009-03-11 09:29:34	Ward อายุรกรรมชาย 1	1968-03-14	male	40.99	2009-03-02	2009-03-18	17	no	no	no	no	no	no	yes	no	no	no	no	no	no	yes	no	no	0	0	other	2009-03-11	no	no	7	0	2009-03-11 17:18:40	2009-03-18 08:44:44	albendazole	yes	no	no	improve			2009-05-11	yes	38.1	102	24	120
521	2009-03-17	11:43	2009-03-17 14:33:02	Ward อายุรกรรมชาย 1	1946-07-01	male	62.71	2009-02-27	2009-03-19	21	no	no	no	yes	no	no	yes	no	no	no	no	no	no	no	no	no	0	0	other	2009-03-17	no	no	3	0	2009-03-17 20:41:21	2009-03-19 08:54:06	albendazole	no	no	no	improve			2016-02-08	yes	37.1	66	20	90
522	2009-03-19	07:09	2009-03-19 09:17:14	Ward พิเศษเฉลิมพระบารมี10	1953-07-01	male	55.72	2009-03-17	2009-03-20	4	no	no	no	no	no	no	yes	no	no	no	no	no	no	no	no	no	0	0	other	2009-03-19	no	no	2	0	2009-03-19 17:37:39	2009-03-20 08:44:05	albendazole	no	no	no	improve			2012-07-28	yes	37.2	98	24	100
523	2009-03-19	09:25	2009-03-19 11:16:01	Ward พิเศษเฉลิมพระบารมี 7	1945-07-01	male	63.72	2009-03-10	2009-03-25	16	no	no	no	no	no	no	no	no	no	no	no	no	no	no	no	no	0	0	other	2009-03-19	no	no	6	0	2009-03-19 17:42:14	2009-03-25 08:53:04	albendazole	no	no	no	improve			2010-06-02	yes	36.9	72	24	110
524	2009-03-23	14:33	2009-03-23 15:37:32	Ward อายุรกรรมชาย 1	1934-07-01	male	74.73	2009-01-29	2009-05-01	93	no	no	no	yes	no	no	no	no	no	no	no	no	no	no	no	no	0	0	other	2009-03-23	no	no	2	0	2009-03-23 17:39:50	2009-03-25 05:37:34	albendazole	no	yes	no	improve			2009-11-01	yes	39.1	108	28	120
525	2009-03-27	07:38	2009-03-27 09:06:57	Ward ศัลยกรรมประสาท	1948-07-01	male	60.74	2009-02-26	2009-05-25	89	no	no	no	no	no	no	no	no	no	no	no	no	no	yes	no	no	0	0	other	2009-03-27	no	no	23	0	2009-04-07 20:21:24	2009-04-29 20:30:08	albendazole	yes	yes	yes	improve			2011-04-09	yes	38.3	105	20	100
526	2009-03-27	10:31	2009-03-27 11:52:26	Ward อายุรกรรมชาย 2	1947-11-22	male	61.34	2009-03-12	2009-04-08	28	no	no	no	no	no	no	no	no	no	no	no	no	no	yes	no	no	0	0	other	2009-03-27	no	no	7	0	2009-03-27 20:07:21	2009-04-03 08:53:02	albendazole	no	no	no	improve			2019-01-08	yes	37.5	84	24	136
527	2009-03-30	07:03	2009-03-30 09:47:25	Ward ศัลยกรรมชาย 1	1936-09-16	male	72.53	2009-02-24	2009-04-16	52	no	no	no	no	no	yes	no	no	no	no	no	no	no	no	no	no	0	0	other	2009-03-30	no	no						yes	yes	yes	improve			2009-06-25	yes	38.5	84	22	130
528	2009-03-31	04:32	2009-03-31 09:10:55	Ward อายุรกรรมชาย 1	1969-10-12	male	39.47	2009-03-30	2009-04-05	7	no	no	no	no	no	no	yes	no	no	no	no	no	no	no	no	yes	0	0	other	2009-03-31	no	no	5	0	2009-03-31 11:30:59	2009-04-05 04:42:39	albendazole	yes	no	no	dead			2009-04-05	yes	40.4	142	28	90
529	2009-04-02	14:35	2009-04-02 15:40:01	Ward อายุรกรรมชาย 1	1945-01-01	male	64.25	2009-03-26	2009-04-06	12	no	no	yes	yes	no	no	no	no	no	no	no	no	no	yes	no	no	0	0	other	2009-04-02	no	no	4	0	2009-04-02 17:34:26	2009-04-06 08:16:29	albendazole	no	no	no	improve			2011-08-09	yes	37.2	108	24	90
530	2009-04-16	09:10	2009-04-16 10:07:28	Ward ศัลยกรรมชาย 1	1966-09-22	male	42.57	2009-04-03	2009-04-20	18	no	no	no	yes	no	no	no	no	no	no	no	no	no	no	no	no	0	0	other	2009-04-16	no	no	3	0	2009-04-17 09:54:59	2009-04-20 08:29:18	albendazole	yes	no	no	improve			2015-12-28	yes	38.6	88	26	100
531	2009-04-20	07:01	2009-04-20 09:37:16	Ward ตา	1980-02-16	male	29.17	2009-04-17	2009-04-25	9	no	no	no	no	no	no	no	no	no	no	no	no	no	yes	no	no	0	0	other	2009-04-20	no	no	5	0	2009-04-20 18:47:47	2009-04-25 08:29:22	albendazole	yes	no	no	improve					37	76	20	130
532	2009-04-20	06:26	2009-04-20 09:40:22	Ward อายุรกรรมชาย 1	1928-05-11	male	80.94	2009-04-17	2009-04-24	8	no	no	no	no	no	no	no	no	no	no	yes	no	no	yes	no	no	0	0	other	2009-04-20	no	no	4	0	2009-04-20 13:02:22	2009-04-24 08:40:38	albendazole	no	no	no	improve			2009-09-22	yes	37.7	78	24	100
533	2009-04-21	09:48	2009-04-21 11:14:43	Ward หูคอจมูก	1946-01-01	male	63.3	2009-04-10	2009-04-21	12	no	no	no	no	no	no	no	no	no	no	no	no	no	no	no	no	0	0	other	2009-04-21	no	no						no	no	no	improve			2022-10-22	yes	36.7	72	22	130
534	2009-04-27	07:18	2009-04-27 09:25:52	Ward พิเศษเฉลิมพระบารมี 7	1953-02-16	male	56.19	2009-04-26	2009-04-28	3	yes	no	no	no	no	no	no	no	no	no	no	no	no	no	no	no	0	0	other	2009-04-27	no	no	2	0	2009-04-27 19:55:44	2009-04-28 08:25:27	albendazole	no	no	no	improve					37	88	20	100
535	2009-04-30	13:12	2009-04-30 14:00:24	Ward อายุรกรรมชาย 1	1951-02-14	male	58.21	2009-04-27	2009-05-09	13	no	no	no	no	no	yes	no	no	no	no	no	no	no	no	no	no	0	0	other	2009-04-30	no	no	9	0	2009-04-30 17:21:02	2009-05-09 08:35:36	albendazole	yes	no	no	improve			2013-02-18	yes	39.3	86	24	120
536	2009-05-04	07:47	2009-05-04 09:22:41	Ward พิเศษเฉลิมพระบารมี10	1944-10-17	female	64.54	2009-05-03	2009-05-04	2	no	no	no	no	no	no	no	no	no	no	no	no	no	yes	yes	yes	0	0	other	2009-05-04	no	no	1	0	2009-05-04 12:52:08	2009-05-04 12:52:08	albendazole	no	no	no	improve			2010-01-07	yes	36.6	82	24	120
537	2009-05-15	09:51	2009-05-15 11:14:57	Ward อายุรกรรมหญิง	1959-05-05	female	50.03	2009-05-13	2009-05-16	4	no	no	no	no	no	no	yes	no	no	no	no	no	no	no	no	no	0	0	other	2009-05-15	no	no	2	0	2009-05-15 17:55:20	2009-05-16 09:17:22	albendazole	no	no	no	improve					37.6	76	20	100
538	2009-05-29	12:52	2009-05-29 14:16:47	Ward พิเศษเฉลิมพระบารมี10	1943-07-01	male	65.91	2009-05-21	2009-05-29	9	no	no	no	no	no	yes	no	no	no	no	no	yes	no	yes	no	yes	0	0	other	2009-05-29	no	no						no	no	no	improve			2009-11-28	yes	37.4	102	24	100
539	2009-06-04	07:56	2009-06-04 09:34:09	Ward อายุรกรรมชาย 1	1934-01-01	male	75.42	2009-05-23	2009-07-03	42	no	no	yes	no	no	no	no	no	no	no	no	no	no	no	no	no	0	0	other	2009-06-04	no	no	5	0	2009-06-04 18:17:17	2009-06-09 09:01:35	albendazole	yes	yes	yes	improve			2011-12-20	yes	38	104	24	100
540	2009-06-08	10:08	2009-06-08 11:30:54	Ward RCU	1944-01-01	male	65.43	2009-05-05	2009-06-16	43	no	no	yes	yes	no	no	no	no	no	no	no	no	no	no	no	no	0	0	other	2009-06-08	no	no	8	0	2009-06-08 17:50:24	2009-06-15 19:56:28	albendazole	yes	no	yes						40	115	31	109
541	2009-06-09	07:18	2009-06-09 09:23:32	Ward อายุรกรรมชาย 2	1952-06-17	male	56.98	2009-06-07	2009-06-17	11	no	no	no	no	yes	yes	no	no	no	no	no	no	no	yes	no	no	0	0	other	2009-06-09	no	no	7	0	2009-06-09 17:54:28	2009-06-16 09:07:35	albendazole	yes	no	no	dead					37	94	26	121
542	2009-06-10	05:45	2009-06-10 09:26:08	Ward ห้องผ่าตัด	1968-04-01	male	41.19	2009-06-03	2009-06-10	8	no	no	no	no	no	yes	no	no	no	no	no	no	no	yes	no	yes	0	0	other	2009-06-10	no	no						no	no	no	improve			2014-07-12	yes	36.8	76	20	130
543	2009-06-15	08:48	2009-06-15 11:25:14	Ward ห้องผ่าตัด	1943-09-05	male	65.78	2009-06-02	2009-09-08	99	no	no	no	no	no	no	no	no	no	no	no	no	no	no	no	no	0	0	other	2009-06-15	no	no	3	0	2009-06-17 17:35:35	2009-06-19 08:58:26	albendazole	yes	no	no	improve			2016-05-15	yes	37.6	88	22	130
544	2009-06-17	12:03	2009-06-17 14:11:27	Ward นรีเวชสามัญ	1954-07-01	female	54.96	2009-06-09	2009-06-19	11	no	no	no	no	no	yes	no	no	no	no	yes	no	no	yes	no	no	0	0	other	2009-06-17	no	no	4	0	2009-06-17 19:44:37	2009-06-19 08:36:47	albendazole	yes	no	no	improve					36.8	84	20	100
545	2009-06-22	14:51	2009-06-22 15:35:12	Ward พิเศษเฉลิมพระบารมี 9	1953-07-01	male	55.98	2009-06-22	2009-06-24	3	no	no	no	no	no	no	yes	no	no	no	no	no	no	yes	no	yes	0	0	other	2009-06-22	no	no	4	0	2009-06-22 17:58:10	2009-06-24 08:53:29	albendazole	no	no	no	improve			2012-07-28	yes	36.7	90	20	110
546	2009-06-24	02:22	2009-06-24 09:35:29	Ward อายุรกรรมชาย 1	1975-07-25	male	33.92	2009-04-04	2009-07-14	102	no	no	no	no	no	no	yes	no	no	no	no	no	no	yes	no	yes	0	0	other	2009-06-24	no	no	17	0	2009-06-25 09:21:35	2009-07-12 08:39:30	albendazole	yes	no	no	improve			2009-09-18	yes	38.9	108	24	110
547	2009-06-26	10:42	2009-06-26 11:59:01	Ward ห้องผ่าตัด	1936-10-18	male	72.69	2009-05-18	2009-07-22	66	no	no	no	yes	no	yes	no	no	no	no	no	no	no	yes	no	no	0	0	other	2009-06-26	no	no	11	0	2009-06-26 23:04:26	2009-07-07 17:31:37	albendazole	yes	no	no	improve			2009-10-21	yes	38.2	112	24	130
548	2009-06-29	07:44	2009-06-29 09:21:56	Ward ห้องผ่าตัด	1937-07-01	male	71.99	2009-06-19	2009-07-04	16	no	no	no	no	no	yes	no	no	no	no	no	no	no	yes	no	no	0	0	other	2009-06-29	no	no						no	no	no	improve			2010-01-05	yes	37.8	80	20	90
549	2009-06-29	06:20	2009-06-29 09:42:17	Ward พิเศษเฉลิมพระบารมี10	1945-01-15	male	64.45	2009-06-05	2009-06-30	26	no	no	no	no	no	no	no	no	no	no	no	no	no	yes	no	yes	0	0	other	2009-06-29	no	no	1	0	2009-06-29 20:04:05	2009-06-29 20:04:05	albendazole	no	no	no	improve			2010-02-03	yes	37	80	24	110
550	2009-06-29	11:40	2009-06-29 14:20:18	Ward ห้องผ่าตัด	1942-07-01	male	67	2009-06-17	2009-07-13	27	no	no	no	no	no	yes	no	no	no	no	no	no	no	no	no	no	0	0	other	2009-06-29	no	no	6	0	2009-06-29 22:01:31	2009-07-04 22:18:21	albendazole	yes	no	no	improve					38	122	40	100
551	2009-07-03	10:24	2009-07-03 11:44:05	Ward ห้องผ่าตัด	1945-07-01	male	64.01	2009-06-24	2009-07-03	10	no	no	no	no	no	no	yes	no	no	no	no	no	no	yes	no	yes	0	0	other	2009-07-03	no	no						yes	no	no	improve			2009-10-09	yes	38.7	123	28	105
552	2009-07-16	14:00	2009-07-16 15:43:27	Ward ห้องผ่าตัด	1981-11-17	male	27.66	2009-07-14	2009-07-25	12	no	no	no	no	no	no	no	no	no	no	yes	no	no	yes	no	no	0	0	other	2009-07-16	no	no	7	0	2009-07-17 09:46:46	2009-07-23 17:41:13	albendazole	yes	no	no	improve					37.6	72	24	120
553	2009-07-21	07:02	2009-07-21 09:42:25	Ward อายุรกรรมชาย 1	1969-10-07	male	39.79	2009-07-20	2009-07-22	3	no	no	no	no	no	no	no	no	no	no	no	no	no	yes	no	no	0	0	other	2009-07-21	no	no						no	no	no	improve			2010-10-21	yes	38.2	88	24	140
554	2009-07-31	08:17	2009-07-31 09:48:38	Ward ห้องผ่าตัด	1948-04-01	male	61.33	2009-07-13	2009-08-07	26	no	no	no	no	no	yes	no	no	no	no	no	no	no	no	no	no	0	0	other	2009-07-31	no	no						no	no	no	improve			2009-09-25	yes	37.3	88	20	110
555	2009-08-03	05:42	2009-08-03 09:50:57	Ward อายุรกรรมชาย 1	1966-05-04	male	43.25	2009-07-28	2009-08-03	7	no	no	no	no	no	no	no	no	no	no	no	no	no	no	no	no	0	0	other	2009-08-03	no	no						no	no	no	improve			2009-08-25	yes	38.3	106	20	120
556	2009-08-10	10:00	2009-08-10 11:30:57	Ward ห้องผ่าตัด	1957-11-11	male	51.75	2009-08-07	2009-08-12	6	no	no	no	no	yes	no	no	no	no	no	no	yes	no	no	no	no	0	0	other	2009-08-10	no	no	2	0	2009-08-10 17:19:23	2009-08-12 09:04:08	albendazole	yes	no	no	not improve			2009-08-26	yes	38.6	88	24	90
557	2009-08-10	15:11	2009-08-10 15:43:27	Ward RCU	1940-07-06	male	69.1	2009-08-09	2009-08-11	3	yes	no	no	no	no	no	no	no	no	no	no	no	no	yes	no	no	0	0	other	2009-08-10	no	no	2	0	2009-08-10 17:56:59	2009-08-11 09:02:11	albendazole	no	no	yes	improve			2019-09-15	yes	38.7	120	28	127
558	2009-08-14	09:39	2009-08-14 11:26:28	Ward อายุรกรรมชาย 1	1932-09-07	male	76.93	2009-08-11	2009-08-15	5	yes	yes	no	yes	no	no	no	no	no	no	no	no	no	no	no	no	0	0	other	2009-08-14	no	no	2	0	2009-08-14 21:01:25	2009-08-15 08:49:18	albendazole	yes	no	no	improve			2010-03-10	yes	38.2	102	24	100
559	2009-08-17	10:43	2009-08-17 13:48:26	Ward ออร์โธฯหญิง/พิเศษ	1954-07-01	female	55.13	2009-08-07	2009-08-18	12	no	no	no	no	no	no	no	no	no	no	no	no	no	no	no	no	0	0	other	2009-08-17	no	no	1	0	2009-08-18 00:30:31	2009-08-18 00:30:31	albendazole	no	no	no	improve					37.5	96	24	110
560	2009-08-21	06:39	2009-08-21 09:41:56	Ward อายุรกรรมชาย 1	1954-01-01	male	55.64	2009-08-15	2009-08-25	11	no	no	no	no	no	no	yes	no	no	no	no	no	no	yes	no	no	0	0	other	2009-08-21	no	no						no	no	no	improve			2011-04-04	yes	38.3	116	20	140
561	2009-09-22		2009-09-23 00:00:00	Ward Med-ICU	1931-03-01	male	78.56	2009-09-13	2009-09-28	16	no	no	no	no	no	no	no	no	no	no	no	no	no	yes	no	no	0	0	severe strongyloidiasis	2009-09-22	no	yes	5	5	2009-09-23 21:59:05	2009-09-27 22:06:15	albendazole + ivermectin	no	yes	yes				2009-09-28	yes	37.8	118	30	94
562	2009-10-05	06:20	2009-10-05 09:55:51	Ward อายุรกรรมชาย 1	1944-07-07	male	65.25	2009-09-25	2009-10-12	18	no	no	no	no	yes	no	no	no	no	no	no	no	no	yes	no	no	0	0	other	2009-10-05	no	no	7	0	2009-10-05 13:02:35	2009-10-12 08:39:56	albendazole	no	no	no	improve			2009-10-26	yes	38	86	24	140
563	2009-10-12	13:03	2009-10-12 13:55:37	Ward Med-ICU	1962-03-09	male	47.59	2009-09-17	2009-10-17	31	no	no	no	yes	yes	yes	no	no	no	no	no	yes	no	yes	no	no	0	0	other	2009-10-12	no	no	5	0	2009-10-12 17:54:58	2009-10-17 08:58:36	albendazole	yes	yes	yes	improve			2010-03-05	yes	37.7	77	26	104
564	2009-10-28	13:57	2009-10-28 14:57:11	Ward อายุรกรรมหญิง	1960-01-28	female	49.75	2009-10-21	2009-10-29	9	no	no	no	no	no	no	no	no	no	no	yes	no	no	yes	no	no	0	0	other	2009-10-28	no	no						no	no	no	improve			2013-03-09	yes	37.9	92	28	100
565	2009-10-29	05:56	2009-10-29 10:02:25	Ward อายุรกรรมชาย 1	1956-09-09	male	53.14	2009-10-17	2009-10-29	13	no	no	no	no	no	no	yes	no	no	no	no	no	no	yes	no	yes	0	0	other	2009-10-29	no	no	3	0	2009-10-26 19:59:26	2009-10-29 13:14:22	albendazole	no	no	no	improve			2010-04-19	yes	37.4	68	20	90
566	2009-11-13	09:04	2009-11-13 10:12:36	Ward อายุรกรรมชาย 2	1956-12-11	male	52.92	2009-09-28	2009-12-03	67	no	no	no	no	no	no	no	no	no	no	no	no	no	no	no	yes	0	0	other	2009-11-13	no	no	15	0	2009-11-13 13:14:48	2009-11-28 09:04:07	albendazole	yes	no	no	not improve			2009-12-05	yes	38.8	112	32	113
567	2009-11-19	13:52	2009-11-19 15:41:18	Ward SRCU	1960-01-28	female	49.81	2009-11-06	2009-11-26	21	no	no	no	no	no	no	no	no	no	no	yes	no	no	yes	no	no	0	0	other	2009-11-19	no	no	7	0	2009-11-19 22:31:07	2009-11-26 08:55:02	albendazole	no	yes	no	improve			2013-03-09	yes	37	80	28	105
568	2009-11-25	08:10	2009-11-25 11:05:20	Ward พิเศษเฉลิมพระบารมี 9	1954-01-01	male	55.9	2009-11-23	2009-11-27	5	no	no	no	no	no	no	yes	no	no	no	no	no	no	yes	no	yes	0	0	other	2009-11-25	no	no						no	no	no	improve			2011-04-04	yes	36.6	86	20	130
569	2009-12-03	10:48	2009-12-03 13:17:39	Ward อายุรกรรมชาย 1	1950-09-04	male	59.25	2009-11-26	2009-12-04	9	no	no	no	no	no	yes	no	no	no	no	no	no	no	yes	no	no	0	0	other	2009-12-03	no	no	1	0	2009-12-03 20:13:32	2009-12-03 20:13:32	albendazole	yes	no	no	improve			2020-01-10	yes	37.8	76	28	110
570	2009-12-08	13:12	2009-12-08 14:44:27	Ward หูคอจมูก	1932-07-01	male	77.44	2009-11-29	2009-12-18	20	no	no	no	no	no	no	no	no	no	no	no	no	no	yes	no	no	0	0	other	2009-12-08	no	no	6	0	2009-12-08 22:17:54	2009-12-11 05:45:22	albendazole	yes	no	no	improve			2016-07-02	yes	37.5	80	26	120
571	2009-12-18	12:01	2009-12-18 14:21:54	Ward อายุรกรรมชาย 1	1963-03-26	male	46.73	2009-12-17	2009-12-24	8	yes	no	no	no	no	no	yes	no	no	no	no	no	no	no	no	no	0	0	other	2009-12-18	no	no	6	0	2009-12-18 17:59:40	2009-12-21 08:51:02	albendazole	yes	no	no	improve			2010-03-12	yes	37.5	88	20	100
572	2009-12-21	14:22	2009-12-21 15:39:12	Ward ห้องผ่าตัด	1971-03-29	male	38.73	2009-12-13	2009-12-22	10	no	no	no	no	no	yes	no	no	no	no	no	no	no	no	no	no	0	0	other	2009-12-21	no	no	1	0	2009-12-21 19:58:06	2009-12-21 19:58:06	albendazole	yes	no	no	improve			2010-11-25	yes	38	92	20	110
573	2009-12-22	12:52	2009-12-22 14:01:55	Ward อายุรกรรมชาย 2	1935-08-19	male	74.34	2009-12-05	2009-12-23	19	yes	no	no	yes	no	yes	no	no	no	no	no	no	no	no	no	no	0	0	other	2009-12-22	no	no						no	no	no	improve			2010-02-28	yes	37.8	68	28	148
574	2009-12-25	13:40	2009-12-25 15:19:01	Ward อายุรกรรมชาย 1	1937-11-13	male	72.11	2009-12-22	2010-01-07	17	no	no	no	no	no	no	no	no	no	no	yes	no	no	yes	no	no	0	0	other	2009-12-25	no	no	6	0	2009-12-23 10:04:13	2009-12-28 17:43:46	albendazole	yes	no	no	improve			2016-01-21	yes	37.2	108	24	100
575	2009-12-28	12:39	2009-12-28 13:59:18	Ward Med-ICU	1929-07-01	male	80.49	2009-12-10	2010-03-22	103	no	no	yes	no	no	yes	no	no	no	no	no	no	no	yes	no	no	0	0	other	2009-12-28	no	no	7	0	2009-12-28 18:11:35	2010-01-04 06:02:52	albendazole	yes	yes	yes	improve			2010-05-22	yes	38.1	130	36	104
576	2020-01-20	12:33	2020-01-20 14:52:41	Ward MRCU	1958-06-29	male	61.56	2020-01-02	2020-03-21	80	no	no	no	no	no	yes	no	no	no	no	no	no	no	no	no	no	0	0	other	2020-01-20	no	no	0	15	2020-01-20 22:22:27	2020-02-02 07:29:51	ivermectin	yes	yes	yes	improve			2020-03-24	yes	38.6	122	28	93
577	2020-02-17	09:47	2020-02-17 10:55:20	Ward อายุรกรรมหญิง	1947-07-01	female	72.63	2020-02-15	2020-02-19	5	no	no	no	no	no	no	yes	no	no	no	no	no	no	yes	no	no	0	0	other	2020-02-17	yes	yes	2	3	2020-02-17 13:05:47	2020-02-19 06:21:26	albendazole + ivermectin	yes	yes	no	dead	2020-02-19	yes	2020-02-19	yes	37	101	24	94
578	2020-03-02	12:57	2020-03-02 14:30:42	Ward CCU	1938-07-01	male	81.67	2020-02-24	2020-03-25	31	yes	no	no	yes	no	yes	no	no	no	no	no	no	no	yes	no	no	0	0	severe strongyloidiasis	2020-03-02	yes	no	0	18	2020-03-02 18:18:58	2020-03-20 07:47:11	ivermectin	yes	no	no	not improve			2020-03-29	yes	36.6	96	22	97
579	2020-03-04	12:46	2020-03-04 13:49:47	Ward อายุรกรรมทั่วไป	1970-05-25	male	49.78	2020-02-28	2020-03-17	19	no	no	no	no	yes	yes	no	no	no	no	no	no	no	no	no	yes	0	0	severe strongyloidiasis	2020-03-04	no	no	0	14	2020-03-04 17:45:37	2020-03-17 07:09:30	ivermectin	yes	no	no	not improve			2020-03-24	yes	40.8	122	32	94
580	2020-05-07	17:46	2020-05-07 18:23:36	Ward ศัลยกรรมชาย 2	1956-11-26	male	63.44	2020-05-05	2020-06-18	45	no	no	yes	no	no	no	no	no	no	no	yes	no	no	yes	no	no	0	0	other	2020-05-07	no	yes	0	18	2020-05-07 17:47:38	2020-06-04 20:17:45	ivermectin	yes	no	no	dead	2020-06-18	yes	2020-06-18	yes	38.5	88	20	127
581	2020-05-25	11:18	2020-05-25 13:04:07	Ward อายุรกรรมทั่วไป	1962-07-01	male	57.9	2020-05-18	2020-06-08	22	no	no	no	yes	no	no	no	no	no	no	no	no	no	no	no	no	0	0	other	2020-05-25	no	no	0	2	2020-05-26 18:22:54	2020-05-27 07:38:32	ivermectin	no	no	no	improve			2021-01-14	yes	37.2	65	20	108
582	2020-05-29	14:10	2020-05-29 14:59:26	Ward พิเศษเฉลิมพระบารมี11	1942-04-01	male	78.16	2020-05-27	2020-05-30	4	no	no	no	no	no	no	no	no	no	no	no	no	no	yes	no	no	0	0	other	2020-05-29	no	no	0	2	2020-05-29 17:40:47	2020-05-30 09:39:10	ivermectin	no	no	no	improve					36.9	62	22	132
583	2020-06-02	09:09	2020-06-02 09:49:00	Ward SICU	1984-07-06	male	35.91	2020-05-25	2020-06-15	22	no	no	no	no	no	yes	no	no	no	no	no	no	no	yes	no	no	0	0	other	2020-06-02	no	no	0	1	2020-06-02 15:21:47	2020-06-02 15:21:47	ivermectin	yes	yes	no	not improve			2020-06-15	yes	38.3	89	28	123
584	2020-06-10	13:16	2020-06-10 14:42:50	Ward อายุรกรรมชาย 1	1947-07-25	male	72.88	2020-05-14	2020-06-12	30	yes	yes	no	no	no	no	no	no	no	no	no	no	no	no	no	no	0	0	other	2020-06-10	no	no						yes	no	no	improve			2020-11-19	yes	37.2	96	24	131
585	2020-07-03	11:52	2020-07-03 13:31:01	Ward พิเศษ 6/13	1944-07-01	male	76.01	2020-06-19	2020-07-13	25	no	no	no	yes	no	yes	no	no	no	no	no	no	no	yes	no	yes	0	0	other	2020-07-03	no	no	0	2	2020-07-04 14:56:22	2020-07-05 07:08:34	ivermectin	yes	no	no	improve			2020-09-22	yes	38.4	93	22	128
586	2020-07-07	08:50	2020-07-07 10:21:02	Ward อายุรกรรมชาย 1	1971-05-29	male	49.11	2020-07-01	2020-07-21	21	no	no	no	no	no	no	no	no	no	no	no	no	no	yes	no	no	0	0	other	2020-07-07	no	no	0	15	2020-07-07 17:46:21	2020-07-21 08:52:17	ivermectin	yes	yes	no	improve					38	98	28	101
587	2020-07-21	11:29	2020-07-21 12:00:05	Ward ศัลยกรรมชาย 2	1953-05-26	male	67.15	2020-06-26	2020-07-25	30	no	no	yes	no	no	no	no	no	no	no	no	no	no	no	no	no	0	0	other	2020-07-21	no	no	0	2	2020-07-21 20:53:34	2020-07-22 07:18:31	ivermectin	yes	no	no	improve					37.6	86	20	115
588	2020-07-21	13:17	2020-07-21 14:02:15	Ward SRCU	1955-04-15	male	65.27	2020-07-15	2020-08-14	31	yes	no	no	no	no	no	no	no	no	no	no	no	no	no	no	no	0	0	other	2020-07-21	no	no	0	1	2020-07-21 17:55:03	2020-07-21 17:55:03	ivermectin	yes	yes	no	improve			2020-11-20	yes	37.3	72	27	110
589	2020-07-24	23:05	2020-07-24 23:25:48	Ward ศัลยกรรมชาย 2	1957-08-16	male	62.94	2020-07-15	2020-08-05	22	no	no	no	no	no	no	yes	no	no	no	no	no	no	no	no	no	0	0	other	2020-07-24	no	no	0	2	2020-07-27 10:18:31	2020-07-28 09:23:50	ivermectin	yes	no	no	improve					37.6	88	22	124
590	2020-07-27	09:20	2020-07-27 10:04:57	Ward อายุรกรรมชาย 2	1958-12-15	male	61.62	2020-07-26	2020-08-06	12	no	no	no	no	no	no	yes	no	no	no	no	no	no	yes	no	yes	0	0	other	2020-07-27	no	no	0	4	2020-07-27 19:54:43	2020-08-04 08:34:34	ivermectin	yes	no	no	improve			2023-01-16	yes	37	78	20	102
591	2020-08-04	01:06	2020-08-04 02:04:33	Ward ศัลยกรรมชาย 2	1941-11-12	male	78.73	2020-08-04	2020-08-13	10	no	no	no	yes	no	yes	no	no	no	no	no	no	no	yes	no	yes	0	0	other	2020-08-04	no	no	0	8	2020-08-04 20:30:18	2020-08-12 20:02:55	ivermectin	yes	no	no	improve					37.7	86	22	95
592	2020-08-06	13:19	2020-08-06 14:33:31	Ward อายุรกรรมชาย 1	1941-04-20	male	79.3	2020-08-02	2020-08-15	14	no	no	no	no	no	no	no	no	no	no	no	no	no	no	no	no	0	0	other	2020-08-06	no	no	0	2	2020-08-06 17:40:07	2020-08-07 05:43:01	ivermectin	yes	yes	no	improve			2020-08-29	yes	37.2	98	30	131
593	2020-08-27	15:31	2020-08-27 15:48:27	Ward อายุรกรรมชาย 1	1953-05-06	male	67.31	2020-08-26	2020-09-01	7	no	no	no	no	no	no	no	no	no	no	no	no	no	no	no	no	0	0	other	2020-08-27	no	no	1	2	2020-08-27 19:19:48	2020-08-28 10:12:23	albendazole + ivermectin	no	no	no	improve					37.6	75	22	131
594	2020-09-01	09:25	2020-09-01 10:13:54	Ward ออร์โธฯชาย	1961-05-11	male	59.31	2020-08-24	2020-09-21	29	no	no	no	no	no	no	no	no	no	no	no	no	no	no	no	no	0	0	other	2020-09-01	no	no	0	4	2020-09-01 20:16:11	2020-09-16 08:56:40	ivermectin	yes	no	no	improve					36.2	80	20	99
595	2020-09-04	10:21	2020-09-04 12:06:10	Ward อายุรกรรมหญิง	1974-06-12	female	46.23	2020-09-01	2020-09-10	10	no	no	no	no	no	no	no	no	no	no	yes	no	no	yes	no	yes	0	1	severe strongyloidiasis	2020-09-04	no	no	0	7	2020-09-05 13:19:32	2020-09-10 09:39:54	ivermectin	yes	yes	yes	dead	2020-09-10	yes	2020-09-10	yes	37.4	122	24	108
596	2020-09-15	09:29	2020-09-15 10:54:44	Ward ห้องผ่าตัด	1970-04-22	male	50.4	2020-09-02	2020-10-02	31	no	no	no	no	no	yes	no	no	no	no	no	no	no	no	no	no	0	0	other	2020-09-15	no	no	0	2	2020-09-16 13:55:32	2020-09-17 08:26:42	ivermectin	yes	no	no	improve			2020-11-09	yes	39.3	124	22	119
597	2020-09-18	22:02	2020-09-18 22:43:30	Ward อายุรกรรมชาย 1	1969-07-23	male	51.16	2020-07-20	2020-09-28	71	no	no	no	no	no	yes	yes	no	no	no	no	no	no	yes	no	yes	0	1	severe strongyloidiasis	2020-09-18	no	yes	8	9	2020-09-19 02:00:21	2020-09-27 21:39:53	albendazole + ivermectin	yes	yes	yes	dead	2020-09-28	yes	2020-09-28	yes	39.9	137	32	126
598	2020-09-30	17:30	2020-09-30 19:07:03	Ward อายุรกรรมชาย 2	1966-01-15	male	54.71	2020-09-29	2020-10-03	5	no	no	no	no	no	yes	no	no	no	no	no	no	no	yes	no	yes	0	0	other	2020-09-30	no	no	0	2	2020-09-30 21:56:54	2020-10-01 12:47:26	ivermectin	no	no	no	improve			2020-11-12	yes	37.2	92	20	99
599	2020-10-01	14:13	2020-10-01 15:07:46	Ward SICU	1952-01-01	female	68.75	2020-08-17	2021-05-12	269	no	no	no	no	no	no	yes	no	no	no	no	no	no	no	no	no	0	0	other	2020-10-01	no	yes	0	1	2020-10-01 17:43:24	2020-10-01 17:43:24	ivermectin	yes	yes	yes	improve					37.3	93	23	128
600	2020-10-02	07:38	2020-10-02 09:29:25	Ward อายุรกรรมชาย 1	1950-09-08	male	70.07	2020-09-23	2020-10-06	14	yes	yes	yes	no	no	no	no	no	no	no	no	no	no	yes	no	no	0	0	other	2020-10-02	no	no	0	2	2020-10-02 17:43:35	2020-10-03 05:36:21	ivermectin	yes	no	no	improve			2021-03-09	yes	37	93	27	134
601	2020-10-05	10:11	2020-10-05 11:30:00	Ward ศัลยกรรมชาย 2	1981-09-26	male	39.03	2020-09-29	2020-10-05	7	no	no	no	no	no	yes	no	no	no	no	no	no	no	yes	no	yes	0	0	other	2020-10-05	no	no						no	no	no	improve			2021-08-17	yes	38.3	116	24	112
602	2020-10-22	12:16	2020-10-22 14:04:13	Ward ศัลยกรรมประสาท	1950-11-07	male	69.96	2020-09-15	2020-10-27	43	no	no	no	no	no	yes	no	no	no	no	no	no	no	yes	no	no	0	0	other	2020-10-22	no	no	0	2	2020-10-22 20:29:46	2020-10-23 06:00:05	ivermectin	yes	no	no	improve			2021-01-02	yes	38.5	92	24	121
603	2020-11-03	15:15	2020-11-03 15:49:02	Ward อายุรกรรมชาย 1	1934-05-23	male	86.45	2020-10-26	2020-11-21	27	yes	no	no	yes	no	no	no	no	no	no	no	no	no	no	no	no	0	0	other	2020-11-03	no	no	0	2	2020-11-03 20:09:21	2020-11-04 13:47:46	ivermectin	yes	yes	no	improve			2022-04-19	yes	37.3	88	22	114
604	2020-11-12	22:17	2020-11-12 22:41:42	Ward อายุรกรรมชาย 2	1961-07-05	male	59.36	2020-11-12	2020-11-27	16	no	no	no	no	no	yes	no	no	no	no	no	no	no	yes	no	yes	0	0	other	2020-11-12	no	no	0	2	2020-11-13 08:37:23	2020-11-14 06:08:18	ivermectin	yes	no	no	improve			2021-03-13	yes	39.4	108	22	115
605	2020-11-30	14:30	2020-11-30 15:24:09	Ward อายุรกรรมชาย 1	1962-11-03	male	58.08	2020-10-18	2020-12-14	58	yes	no	no	no	yes	no	no	no	no	no	no	yes	no	no	no	no	0	0	other	2020-11-30	no	no	0	12	2020-12-01 07:04:22	2020-12-13 07:28:41	ivermectin	no	no	no	dead	2020-12-14	yes	2020-12-14	yes	37	95	24	127
606	2020-12-02	15:02	2020-12-02 15:53:36	Ward อายุรกรรมชาย 1	1967-05-13	male	53.56	2020-11-24	2020-12-10	17	no	no	no	no	no	yes	no	no	no	no	yes	no	no	no	no	yes	0	0	other	2020-12-02	no	yes	0	6	2020-12-03 11:30:32	2020-12-07 05:38:11	ivermectin	yes	yes	no	not improve			2020-12-11	yes	39.1	140	31	97
607	2020-12-22	07:54	2020-12-22 09:56:31	Ward อายุรกรรมชาย 1	1962-08-08	male	58.37	2020-12-19	2020-12-26	8	no	no	no	no	no	no	yes	no	no	no	no	no	no	yes	no	no	0	0	other	2020-12-22	no	no	0	2	2020-12-22 13:24:15	2020-12-23 08:33:21	ivermectin	no	no	no	improve					36.8	88	21	129
608	2021-01-08	15:17	2021-01-08 16:02:01	Ward อายุรกรรมชาย 1	1954-03-09	male	66.84	2021-01-07	2021-01-21	15	no	no	no	no	no	yes	no	no	no	no	no	no	no	yes	no	yes	0	0	other	2021-01-08	no	no	0	9	2021-01-07 19:04:43	2021-01-15 05:53:42	ivermectin	yes	no	no	improve			2024-03-31	yes	38.8	108	23	107
609	2021-01-24	12:17	2021-01-24 13:40:02	Ward อายุรกรรมชาย 2	1962-01-19	male	59.01	2021-01-23	2021-01-30	8	no	no	no	yes	no	no	yes	no	no	no	no	no	no	yes	yes	yes	0	0	other	2021-01-24	no	no	0	2	2021-01-24 17:29:20	2021-01-25 08:06:18	ivermectin	no	no	no	improve					37.1	108	20	130
610	2021-01-25	09:14	2021-01-25 10:09:49	Ward MRCU	1942-08-03	male	78.48	2021-01-16	2021-01-30	15	no	no	yes	no	no	no	no	no	no	no	no	no	no	yes	no	no	0	0	other	2021-01-25	no	no	0	2	2021-01-25 17:46:41	2021-01-26 06:11:15	ivermectin	yes	yes	yes	improve			2021-03-11	yes	37.3	82	26	99
611	2021-01-28	11:40	2021-01-28 13:48:39	Ward อายุรกรรมชาย 2	1958-12-19	female	62.11	2020-12-24	2021-02-05	44	no	no	no	no	no	no	yes	no	no	no	no	no	no	yes	yes	yes	0	0	severe strongyloidiasis	2021-01-28	no	yes	16	17	2021-01-28 18:55:59	2021-02-05 17:12:52	albendazole + ivermectin	yes	no	no	improve					40.2	130	34	83
612	2021-03-16	09:01	2021-03-16 09:52:24	Ward อายุรกรรมชาย 2	1969-06-30	male	51.71	2021-03-15	2021-03-18	4	no	no	no	no	yes	yes	no	no	no	no	no	yes	no	yes	no	no	0	0	other	2021-03-16	no	no	0	2	2021-03-16 17:27:22	2021-03-17 08:18:44	ivermectin	no	no	no	improve			2022-07-18	yes	36.7	94	24	101
613	2021-05-01	18:11	2021-05-01 18:58:59	Ward ศัลยกรรมชาย 2	1984-04-27	male	37.01	2021-04-21	2021-05-29	39	no	no	no	no	no	yes	no	yes	no	no	no	no	no	yes	no	yes	0	0	other	2021-05-01	no	no	0	2	2021-05-01 22:57:09	2021-05-02 08:41:59	ivermectin	no	no	no	improve					37.4	66	20	102
614	2021-05-05	11:42	2021-05-05 13:59:10	Ward หูคอจมูก	1974-12-16	male	46.38	2021-04-02	2021-05-11	40	yes	no	no	no	no	no	no	no	no	yes	no	no	no	no	no	no	1	1	severe strongyloidiasis	2021-05-05	yes	yes	0	7	2021-05-05 18:21:42	2021-05-11 09:16:08	ivermectin	yes	no	no	improve					38.9	110	22	84
615	2021-05-11	10:06	2021-05-11 11:19:35	Ward SRCU	1951-02-12	male	70.24	2021-04-17	2021-05-11	25	no	no	no	no	no	no	no	no	no	no	no	no	no	no	no	no	0	0	other	2021-05-11	no	no						yes	yes	no	improve			2021-09-03	yes	38	98	29	107
616	2021-05-19	06:13	2021-05-19 06:46:06	Ward อายุรกรรมชาย 2	1924-06-01	male	96.96	2021-05-18	2021-05-20	3	yes	no	no	yes	yes	yes	no	no	no	no	no	no	no	yes	no	no	0	0	other	2021-05-19	no	no	0	1	2021-05-19 11:48:00	2021-05-19 11:48:00	ivermectin	yes	no	no	dead	2021-05-20	yes	2021-05-20	yes	37.5	106	26	60
617	2021-07-14	08:12	2021-07-14 09:37:17	Ward อายุรกรรมชาย 2	1979-05-03	male	42.2	2021-06-30	2021-08-12	44	no	no	no	no	no	no	yes	no	no	no	no	no	no	yes	no	yes	0	0	other	2021-07-14	no	no	0	14	2021-07-14 18:16:18	2021-07-27 07:44:15	ivermectin	yes	no	no	improve			2022-09-16	yes	37.4	91	26	121
618	2021-07-23	13:00	2021-07-23 14:17:58	Ward พิเศษเฉลิมพระบารมี 9	1946-11-02	male	74.72	2021-07-18	2021-07-26	9	no	no	no	no	no	yes	yes	no	no	no	no	no	no	yes	no	yes	0	0	other	2021-07-23	no	no	0	3	2021-07-23 17:46:39	2021-07-25 08:15:38	ivermectin	yes	no	no	improve			2022-03-31	yes	39.1	104	26	140
619	2021-07-28	07:54	2021-07-28 08:45:55	Ward อายุรกรรมชาย 1	1972-11-01	male	48.74	2021-07-27	2021-08-02	7	no	no	no	no	no	no	yes	no	no	no	no	no	no	yes	no	no	0	0	other	2021-07-28	no	no	0	6	2021-07-27 21:11:19	2021-08-01 17:27:40	ivermectin	yes	no	no	improve					36.8	81	22	101
620	2021-08-03	08:34	2021-08-03 09:48:29	Ward พิเศษเฉลิมพระบารมี10	1947-02-13	male	74.47	2021-07-29	2021-08-17	20	yes	no	no	no	no	no	yes	no	no	no	no	no	no	yes	yes	yes	0	0	other	2021-08-03	no	no	0	4	2021-08-03 17:57:37	2021-08-06 08:58:44	ivermectin	yes	no	no	improve			2022-10-14	yes	37.3	76	20	138
621	2021-08-06	07:12	2021-08-06 08:58:54	Ward ออร์โธฯชาย	1944-08-21	male	76.96	2021-07-20	2021-08-06	18	no	no	no	no	no	no	yes	no	no	no	no	no	no	yes	no	no	0	0	other	2021-08-06	no	no	0	2	2021-08-05 06:45:52	2021-08-06 07:00:15	ivermectin	yes	no	no	improve			2022-06-04	yes	37.1	75	20	95
622	2021-08-06	11:13	2021-08-06 11:54:00	Ward ศัลยกรรมชาย 2	1948-01-01	male	73.6	2021-07-12	2021-09-07	58	no	no	no	no	no	no	no	no	no	no	yes	no	no	yes	no	no	0	0	other	2021-08-06	no	no	0	1	2021-08-06 20:14:26	2021-08-06 20:14:26	ivermectin	yes	no	no	improve					37.3	82	20	103
623	2021-08-14	21:25	2021-08-14 22:12:08	Ward ศัลยกรรมชาย 2	1948-01-22	male	73.56	2021-08-05	2021-08-15	11	no	no	no	no	no	yes	no	no	no	no	no	no	no	yes	no	yes	0	0	other	2021-08-14	no	no	0	1	2021-08-15 07:47:48	2021-08-15 07:47:48	ivermectin	no	no	no	improve			2023-07-14	yes	37.3	98	20	150
624	2021-09-07	13:08	2021-09-07 14:09:53	Ward อายุรกรรมชาย 1	1929-04-21	male	92.38	2021-08-19	2021-09-19	32	yes	no	yes	no	no	no	no	no	no	no	no	no	no	yes	no	no	0	0	other	2021-09-07	no	no	0	12	2021-09-07 17:50:45	2021-09-18 17:32:53	ivermectin	yes	no	no	improve			2021-11-07	yes	39	115	28	144
625	2021-09-20	10:59	2021-09-20 11:57:47	Ward Med-ICU	1952-05-29	male	69.31	2021-08-10	2021-10-11	63	no	yes	no	yes	no	no	yes	no	no	no	no	no	no	yes	yes	yes	0	0	other	2021-09-20	yes	yes	0	9	2021-09-20 14:50:32	2021-09-28 05:40:07	ivermectin	yes	yes	yes	dead	2021-10-11	yes	2021-10-11	yes	38.2	125	28	112
626	2021-10-14	13:35	2021-10-14 15:08:18	Ward อายุรกรรมชาย 2	1964-04-27	female	57.46	2021-10-12	2021-10-25	14	no	yes	no	no	no	yes	no	no	no	no	no	no	no	yes	no	yes	0	0	other	2021-10-14	no	no	0	11	2021-10-15 09:48:51	2021-10-25 07:40:31	ivermectin	no	no	no	improve			2023-07-06	yes	36.9	91	20	116
627	2021-11-01	10:37	2021-11-01 11:54:21	Ward หูคอจมูก	1982-04-21	male	39.53	2021-10-28	2021-11-17	21	no	no	no	no	no	no	no	no	no	no	no	no	no	no	no	no	0	0	other	2021-11-01	no	no	0	4	2021-11-01 18:00:16	2021-11-17 09:02:06	ivermectin	yes	no	no	improve					37.5	78	20	124
628	2021-11-07	14:14	2021-11-07 14:46:10	Ward ICU-CVT	1945-07-03	male	76.35	2021-11-01	2021-12-04	34	no	yes	no	yes	no	no	no	no	no	no	no	no	no	no	no	no	0	0	other	2021-11-07	yes	no	0	2	2021-11-07 18:43:29	2021-11-08 05:57:43	ivermectin	yes	yes	yes	not improve			2021-12-04	yes	37.4	150	24	78
629	2021-11-17	09:36	2021-11-17 10:51:37	Ward พิเศษเฉลิมพระบารมี10	1972-02-01	male	49.79	2021-11-04	2021-11-19	16	yes	no	no	no	no	no	no	no	no	yes	no	no	no	yes	no	no	0	0	other	2021-11-17	no	no	0	3	2021-11-17 12:45:15	2021-11-19 06:59:24	ivermectin	yes	no	no	improve					37.5	118	22	111
630	2021-12-08	09:04	2021-12-08 09:54:43	Ward พิเศษเฉลิมพระบารมี10	1947-09-10	male	74.25	2021-11-19	2021-12-21	33	no	yes	yes	no	no	no	no	no	no	no	no	no	no	yes	no	no	1	0	other	2021-12-08	no	no	14	13	2021-12-08 18:33:53	2021-12-20 21:57:20	albendazole + ivermectin	yes	no	no	improve					38.2	113	32	119
631	2021-12-09	05:53	2021-12-09 06:58:51	Ward ศัลยกรรมชาย 1	1966-03-13	male	55.74	2021-11-22	2021-12-09	18	no	no	no	no	no	yes	no	no	no	no	no	no	no	no	no	no	0	0	other	2021-12-09	no	no	0	1	2021-12-09 13:28:09	2021-12-09 13:28:09	ivermectin	no	no	no	improve					38.6	109	23	98
632	2021-12-15	06:13	2021-12-15 07:13:09	Ward ศัลยกรรมชาย 2	1954-01-01	male	67.95	2021-12-04	2021-12-17	14	no	no	no	no	no	yes	no	no	no	no	no	no	no	yes	no	yes	0	0	other	2021-12-15	no	no	3	2	2021-12-15 13:37:05	2021-12-17 09:11:24	albendazole + ivermectin	yes	no	no	improve			2021-12-29	yes	37.7	108	24	106
633	2021-12-15	18:35	2021-12-15 18:53:08	Ward ศัลยกรรมชาย 2	1956-06-16	male	65.5	2021-12-13	2021-12-17	5	yes	no	no	no	no	yes	no	no	no	no	no	no	no	no	no	no	0	0	other	2021-12-15	no	no	0	2	2021-12-15 17:28:52	2021-12-16 08:40:56	ivermectin	yes	no	no	improve			2022-11-23	yes	37.3	98	20	105
634	2024-01-09	12:39	2024-01-09 13:31:16	Ward SRCU	1939-12-25	male	84.04	2023-12-24	2024-01-19	27	no	no	yes	no	no	yes	yes	no	no	no	no	no	no	yes	no	no	0	1	other	2024-01-09	no	no	8	6	2024-01-10 06:20:18	2024-01-15 06:19:12	albendazole + ivermectin	yes	no	no	dead	2024-01-19	yes	2024-01-19	yes	37.7	107	22	147
635	2024-01-24	06:55	2024-01-24 09:22:23	Ward อายุรกรรมชาย 1	1962-10-14	male	61.28	2024-01-17	2024-01-26	10	no	no	yes	yes	no	yes	no	no	no	no	no	no	no	no	no	no	0	0	other	2024-01-24	no	no						yes	no	no	improve			2024-07-12	yes	37	74	22	119
636	2024-02-06	08:13	2024-02-06 09:17:21	Ward อายุรกรรมทั่วไป	1967-11-10	male	56.24	2024-01-24	2024-02-09	17	no	no	no	no	no	no	no	no	no	no	no	no	no	no	no	no	0	1	other	2024-02-06	no	no	0	4	2024-02-06 11:51:29	2024-02-09 07:33:05	ivermectin	no	no	no	improve			2024-05-21	yes	38.3	106	20	95
637	2024-02-10	20:54	2024-02-10 21:23:10	Ward อายุรกรรมชาย 1	1948-06-11	male	75.67	2024-01-31	2024-02-24	25	no	yes	no	no	no	no	yes	no	no	no	no	no	no	no	no	no	0	0	other	2024-02-10	no	no	0	2	2024-02-11 21:37:05	2024-02-12 21:53:19	ivermectin	yes	no	no	improve			2024-03-11	yes	37.2	85	22	121
638	2024-02-22	21:58	2024-02-22 22:40:15	Ward รัตนชีวรักษ์ 10 Premium	1955-05-01	male	68.81	2024-02-20	2024-02-29	10	no	no	no	no	no	yes	no	no	no	no	no	no	no	yes	no	no	0	0	severe strongyloidiasis	2024-02-22	no	no	3	7	2024-02-23 11:34:02	2024-02-29 08:25:17	albendazole + ivermectin	yes	no	no	improve					37.9	98	22	99
639	2024-03-10	02:27	2024-03-10 02:49:05	Ward ศัลยกรรมชาย 1	1961-03-09	male	63	2024-03-06	2024-03-11	6	yes	no	no	no	no	yes	no	no	no	no	no	no	no	no	no	no	0	0	other	2024-03-10	no	no	0	2	2024-03-10 10:36:57	2024-03-11 09:20:37	ivermectin	no	no	no	improve					37.4	71	22	109
640	2024-04-04	09:46	2024-04-04 11:14:55	Ward ศัลยกรรมประสาท	1956-12-04	male	67.33	2024-04-03	2024-04-29	27	no	no	no	no	no	no	no	no	no	no	no	no	no	no	no	no	1	1	severe strongyloidiasis	2024-04-04	no	yes	17	18	2024-04-04 11:47:25	2024-04-21 05:39:59	albendazole + ivermectin	yes	yes	yes	improve			2024-09-10	yes	38.7	108	22	119
641	2024-04-17	11:07	2024-04-17 11:50:35	Ward ตา	1949-01-01	male	75.29	2024-04-16	2024-04-24	9	no	no	no	no	no	no	no	no	no	no	no	no	no	no	no	no	0	0	other	2024-04-17	no	no	3	4	2024-04-17 14:19:27	2024-04-21 17:57:44	albendazole + ivermectin	yes	no	no	improve					37.3	75	20	104
642	2024-04-27	12:13	2024-04-27 13:32:40	Ward อายุรกรรมชาย 1	1971-12-10	male	52.38	2024-04-24	2024-05-01	8	no	no	no	no	no	yes	no	no	no	no	no	no	no	no	no	no	0	0	other	2024-04-27	no	no	0	1	2024-04-27 17:31:20	2024-04-27 17:31:20	ivermectin	yes	no	no	improve					38.1	120	24	121
643	2024-05-06	12:51	2024-05-06 14:14:30	Ward อายุรกรรมชาย 1	1962-10-14	male	61.56	2024-04-18	2024-05-09	22	no	no	yes	no	no	yes	no	no	no	no	no	no	no	no	no	no	0	0	other	2024-05-06	no	no	0	2	2024-05-07 12:33:45	2024-05-08 08:59:39	ivermectin	no	no	no	improve			2024-07-12	yes	37	78	27	102
644	2024-05-15	09:27	2024-05-15 10:06:25	Ward ห้องผ่าตัด	1956-11-21	male	67.48	2024-05-14	2024-05-16	3	no	yes	no	no	no	yes	yes	no	no	no	no	no	no	no	no	yes	0	0	other	2024-05-15	no	no	0	1	2024-05-15 21:12:00	2024-05-15 21:12:00	ivermectin	no	no	no	dead	2024-05-16	yes	2024-05-16	yes	38.2	109	24	130
645	2024-05-22	13:36	2024-05-22 14:37:28	Ward อายุรกรรมชาย 1	1964-02-20	male	60.25	2024-05-21	2024-06-25	36	no	no	no	no	no	no	yes	no	no	yes	no	no	no	yes	no	no	0	0	other	2024-05-22	no	no						yes	no	no	improve					39.6	93	25	97
646	2024-05-24	08:21	2024-05-24 10:11:09	Ward อายุรกรรมทั่วไป	1949-01-01	female	75.39	2024-05-20	2024-05-26	7	no	no	no	yes	no	no	no	no	no	no	no	no	no	yes	no	no	0	0	other	2024-05-24	no	no	3	3	2024-05-22 19:35:02	2024-05-26 07:54:45	albendazole + ivermectin	no	no	no	improve					37	72	22	117
647	2024-05-25	09:16	2024-05-25 10:34:59	Ward อายุรกรรมชาย 1	1983-01-07	male	41.38	2024-05-20	2024-06-11	23	no	no	no	yes	no	no	yes	no	no	no	no	no	no	no	no	no	0	0	other	2024-05-25	yes	no	0	14	2024-05-25 13:55:47	2024-06-07 09:09:20	ivermectin	yes	no	yes	improve					36.9	94	28	102
648	2024-06-22	15:25	2024-06-22 16:21:30	Ward อายุรกรรมชาย 1	1952-02-10	male	72.36	2024-06-16	2024-06-26	11	no	no	no	no	yes	yes	no	no	no	no	no	no	no	yes	no	yes	0	0	other	2024-06-22	no	no	0	2	2024-06-23 13:33:58	2024-06-24 09:00:43	ivermectin	yes	no	no	improve			2024-09-22	yes	37.1	52	20	95
649	2024-07-05	06:28	2024-07-05 09:19:45	Ward พิเศษเฉลิมพระบารมี 9	1952-03-11	male	72.32	2024-06-28	2024-07-15	18	no	no	no	no	no	yes	no	no	no	no	no	no	no	yes	no	yes	0	0	other	2024-07-05	no	no	0	12	2024-07-04 20:08:42	2024-07-15 07:35:28	ivermectin	yes	no	no	improve					36.6	93	21	105
650	2024-07-11	09:09	2024-07-11 11:22:37	Ward MRCU	1957-12-25	male	66.54	2024-06-15	2024-07-27	43	yes	no	yes	no	no	yes	no	no	no	no	no	no	no	no	no	no	0	0	other	2024-07-11	no	yes	0	3	2024-07-11 17:38:42	2024-07-13 05:34:56	ivermectin	yes	yes	yes	dead	2024-07-27	yes	2024-07-27	yes	38.7	148	32	85
651	2024-07-16	15:05	2024-07-16 15:24:07	Ward ศูนย์จองห้องพิเศษ	1959-05-19	male	65.16	2024-07-16	2024-07-17	2	no	no	no	no	no	no	no	no	no	no	no	no	no	no	no	no	0	0	other	2024-07-16	no	no						yes	no	no	improve					38.1	82	20	131
652	2024-07-24	14:14	2024-07-24 15:50:26	Ward นรีเวชสามัญ	1986-10-29	female	37.74	2024-07-23	2024-07-29	7	no	no	no	no	no	yes	no	no	no	no	no	no	no	yes	no	yes	0	0	other	2024-07-24	no	no	5	2	2024-07-24 19:44:23	2024-07-28 20:00:48	albendazole + ivermectin	yes	no	no	improve					37.2	103	24	118
653	2024-08-01	13:02	2024-08-01 14:17:30	Ward อายุรกรรมชาย 1	1956-06-05	male	68.16	2024-07-27	2024-08-05	10	no	yes	no	no	no	yes	no	no	no	no	no	no	no	no	no	no	0	0	other	2024-08-01	no	no	0	2	2024-08-01 18:32:54	2024-08-02 09:28:04	ivermectin	no	no	no	not improve			2024-08-20	yes	37.4	94	22	135
654	2024-08-15	13:22	2024-08-15 14:48:04	Ward อายุรกรรมชาย 1	1934-01-27	male	90.55	2024-08-10	2024-08-20	11	no	no	yes	no	no	no	no	no	no	no	no	no	no	no	no	no	0	0	other	2024-08-15	no	no	0	2	2024-08-15 18:46:32	2024-08-16 07:41:21	ivermectin	yes	no	no	improve					37.5	98	24	117
655	2024-09-14	05:53	2024-09-14 07:13:07	Ward ศัลยกรรมชาย 1	1957-01-01	male	67.7	2024-09-10	2024-09-19	10	no	no	no	no	yes	yes	no	no	no	no	no	no	no	yes	no	yes	0	0	other	2024-09-14	no	no	0	3	2024-09-14 09:50:01	2024-09-16 08:58:22	ivermectin	yes	no	no	improve			2024-12-15	yes	39.1	114	25	108
656	2024-09-17	12:17	2024-09-17 14:30:40	Ward MRCU	1967-10-07	male	56.95	2024-08-27	2024-10-26	61	no	no	yes	no	yes	no	no	no	no	no	yes	yes	no	yes	no	no	0	0	other	2024-09-17	no	no	0	14	2024-09-17 18:54:53	2024-09-30 10:10:37	ivermectin	yes	yes	yes	improve					37.5	90	28	160
657	2024-09-24	23:25	2024-09-25 00:25:21	Ward ICU-CVT	1945-04-16	male	79.44	2024-08-25	2025-01-15	144	no	yes	no	yes	no	no	no	no	no	no	no	no	no	yes	no	no	0	0	other	2024-09-24	yes	no	0	4	2024-09-25 12:55:20	2024-10-10 07:23:32	ivermectin	yes	yes	yes	improve					36.9	99	22	91
658	2024-10-21	06:37	2024-10-21 09:56:04	Ward นรีเวชสามัญ	1955-01-01	female	69.8	2024-10-20	2024-11-05	17	no	no	no	no	no	yes	no	no	no	no	no	no	no	yes	no	yes	0	0	other	2024-10-21	no	no	0	2	2024-10-21 20:17:42	2024-10-22 19:56:34	ivermectin	yes	no	no	improve					38.4	106	24	96
659	2024-11-01	10:08	2024-11-01 11:19:43	Ward MRCU	1950-10-28	male	74.01	2024-10-28	2024-11-07	11	no	no	yes	no	no	no	no	no	no	no	no	no	no	yes	no	no	0	1	severe strongyloidiasis	2024-11-01	no	no	8	8	2024-10-30 23:30:03	2024-11-06 17:28:37	albendazole + ivermectin	yes	no	yes	improve					37.4	112	32	142
660	2024-11-06	07:31	2024-11-06 09:19:39	Ward ศัลยกรรมชาย 1	1943-01-01	male	81.85	2024-10-21	2024-12-20	61	yes	no	yes	yes	no	no	no	no	no	no	no	no	no	no	no	no	0	0	other	2024-11-06	no	no	0	2	2024-11-30 14:07:48	2024-12-01 06:16:53	ivermectin	yes	yes	yes	dead	2024-12-20	yes	2024-12-20	yes	36.2	93	22	101
661	2025-01-11	22:18	2025-01-11 23:29:36	Ward ICU-CVT	1963-05-18	male	61.65	2025-01-02	2025-02-11	41	yes	no	no	yes	no	no	no	no	no	no	no	no	no	no	no	no	0	0	other	2025-01-11	no	no	0	2	2025-01-12 06:21:06	2025-01-13 06:34:11	ivermectin	yes	yes	yes	improve					37.3	86	22	91
662	2025-02-11	12:35	2025-02-11 14:39:45	Ward อายุรกรรมชาย 1	1960-03-03	male	64.94	2025-02-06	2025-02-26	21	no	no	no	yes	no	no	yes	no	no	no	no	no	no	yes	no	yes	0	0	other	2025-02-11	no	no	0	2	2025-02-12 10:17:01	2025-02-13 07:37:15	ivermectin	yes	no	no	improve					37.7	120	24	101
663	2025-02-22	10:28	2025-02-22 11:50:36	Ward พิเศษเฉลิมพระบารมี11	1951-03-04	female	73.97	2025-02-10	2025-03-06	25	no	no	no	no	no	no	yes	no	no	no	no	no	no	yes	no	yes	0	0	other	2025-02-22	no	no	0	2	2025-02-23 14:17:02	2025-02-24 10:24:38	ivermectin	yes	no	no	improve					37.8	78	22	110
664	2025-03-11	13:27	2025-03-11 15:11:42	Ward ศัลยกรรมชาย 1	1981-01-10	male	44.16	2025-03-03	2025-03-28	26	no	no	no	no	no	yes	no	no	no	no	no	no	no	yes	no	no	0	0	other	2025-03-11	no	no	0	3	2025-03-11 22:40:58	2025-03-13 09:02:34	ivermectin	yes	no	no	improve					37.7	71	20	110
665	2025-03-23	18:10	2025-03-23 19:01:48	Ward หูคอจมูก	1965-01-01	female	60.22	2025-03-19	2025-04-02	15	yes	no	no	no	no	yes	no	no	no	no	no	no	no	no	no	no	0	0	other	2025-03-23	no	no	0	2	2025-03-24 10:11:38	2025-03-25 09:40:22	ivermectin	yes	no	no	improve					38.2	100	22	130
666	2025-04-10	07:44	2025-04-10 09:06:40	Ward อายุรกรรมชาย 2	1954-03-15	male	71.07	2025-04-08	2025-04-10	3	yes	no	no	yes	no	yes	no	no	no	no	no	no	no	yes	yes	no	0	0	other	2025-04-10	no	no						no	no	no	improve					37.9	87	24	91
667	2025-04-12	07:10	2025-04-12 09:20:27	Ward รัตนชีวรักษ์ 9 Premium	1948-01-01	male	77.28	2025-04-11	2025-04-12	2	no	no	no	no	no	no	yes	no	no	no	no	no	no	no	no	no	0	0	other	2025-04-12	no	no						no	no	no	improve					37.3	100	22	142
668	2025-04-18	07:34	2025-04-18 09:28:53	Ward นรีเวชสามัญ	1964-03-10	female	61.11	2025-04-18	2025-04-26	9	yes	no	no	no	no	yes	no	no	no	no	no	no	no	no	no	no	0	0	other	2025-04-18	no	no	0	5	2025-04-18 11:57:00	2025-04-22 09:03:49	ivermectin	yes	no	no	improve					37.3	70	22	109
669	2025-05-27	15:10	2025-05-27 16:53:50	Ward MRCU	1954-07-19	female	70.86	2025-05-14	2025-06-18	36	yes	no	no	no	no	no	yes	no	no	no	no	no	no	yes	no	no	0	0	other	2025-05-27	no	no	0	2	2025-05-28 11:49:38	2025-05-29 06:52:08	ivermectin	yes	yes	yes	improve					38.3	112	24	102
670	2025-06-22	21:56	2025-06-22 23:17:28	Ward อายุรกรรมชาย 1	1957-12-23	male	67.5	2025-05-25	2025-06-27	34	no	no	no	yes	no	no	yes	no	no	no	no	no	no	no	no	no	0	0	other	2025-06-22	no	no	0	2	2025-06-23 20:33:14	2025-06-24 20:34:50	ivermectin	no	no	no	improve					38.3	94	22	93
671	2025-06-30	05:48	2025-06-30 07:10:02	Ward ห้องผ่าตัด	1970-07-09	male	54.98	2025-06-22	2025-07-14	23	yes	no	no	no	no	no	no	no	no	no	no	no	no	no	no	no	0	0	other	2025-06-30	no	no	0	2	2025-06-30 12:43:04	2025-07-01 10:44:49	ivermectin	yes	no	no	improve					38.7	112	26	102
672	2025-07-01	12:30	2025-07-01 13:44:43	Ward พิเศษเฉลิมพระบารมี 8	1963-03-31	male	62.25	2025-06-14	2025-07-04	21	no	no	no	yes	no	yes	no	no	no	no	no	no	no	yes	no	yes	0	0	other	2025-07-01	no	no	0	2	2025-07-01 18:18:30	2025-07-02 17:32:36	ivermectin	yes	no	no	improve					38.5	120	26	128
673	2025-07-09	08:00	2025-07-09 09:32:11	Ward ห้องผ่าตัดเล็ก	1954-01-01	male	71.52	2025-07-07	2025-07-16	10	no	no	no	no	no	no	yes	no	no	no	no	no	no	yes	no	no	0	0	other	2025-07-09	no	no	2	9	2025-07-08 12:57:58	2025-07-16 07:40:01	albendazole + ivermectin	yes	no	no	improve					37.8	99	25	100
674	2025-07-16	07:11	2025-07-16 09:25:08	Ward รัตนชีวรักษ์ 9 Premium	1959-05-30	male	66.13	2025-07-15	2025-07-21	7	no	no	no	no	no	no	yes	no	no	no	no	no	no	yes	no	no	0	0	other	2025-07-16	no	no						no	no	no	improve					37	76	20	129
675	2025-08-25	11:20	2025-08-25 11:53:27	Ward อายุรกรรมชาย 1	1948-12-05	male	76.72	2025-08-12	2025-09-17	37	no	yes	no	yes	yes	no	no	no	no	no	no	no	no	no	no	no	0	0	other	2025-08-25	no	no	0	8	2025-08-27 09:49:38	2025-09-03 08:58:16	ivermectin	yes	no	no	improve					38.4	104	24	129
676	2025-10-02	10:52	2025-10-02 12:10:53	Ward อายุรกรรมทั่วไป	1960-09-02	male	65.08	2025-09-30	2025-10-15	16	no	no	no	yes	no	yes	no	no	no	no	no	no	no	no	no	no	0	0	other	2025-10-02	no	no	0	2	2025-10-06 18:25:52	2025-10-07 07:30:43	ivermectin	no	no	no	improve					37.6	104	20	123
677	2023-01-21	19:07	2023-01-21 19:54:15	Ward ศัลยกรรมชาย 1	1952-01-01	male	71.06	2023-01-17	2023-01-26	10	no	no	no	no	no	yes	no	no	no	no	no	no	no	no	no	no	0	0	other	2023-01-21	no	no	0	2	2023-01-22 10:03:44	2023-01-23 09:52:47	ivermectin	no	no	no	improve			2024-03-16	yes	37.9	76	20	100
678	2023-01-26	06:39	2023-01-26 07:29:07	Ward ศัลยกรรมหญิง	1972-12-28	female	50.08	2022-12-07	2023-02-20	76	no	no	no	no	no	yes	no	no	no	no	no	no	no	yes	no	no	0	0	other	2023-01-26	no	no	6	0	2023-01-26 19:07:49	2023-02-01 19:06:17	albendazole	no	no	no	improve					37.4	77	23	97
679	2023-02-10	07:52	2023-02-10 09:35:42	Ward พิเศษเฉลิมพระบารมี 7	1949-04-01	male	73.86	2023-02-08	2023-02-14	7	no	no	no	no	no	yes	no	no	no	no	no	no	no	no	no	no	0	0	other	2023-02-10	no	no	0	4	2023-02-10 20:15:40	2023-02-13 19:50:31	ivermectin	yes	no	no	improve					39.5	103	26	99
680	2023-02-21	14:40	2023-02-21 15:03:04	Ward อายุรกรรมชาย 1	1942-05-28	male	80.74	2023-02-05	2023-04-27	82	yes	yes	yes	yes	no	no	no	no	no	no	no	no	no	yes	no	yes	0	0	other	2023-02-21	no	no	0	2	2023-02-22 00:33:44	2023-02-22 23:46:24	ivermectin	yes	yes	yes	improve					37.1	66	24	111
681	2023-03-10	14:18	2023-03-10 15:55:03	Ward ICU-CVT	1958-08-06	male	64.59	2023-03-06	2023-04-12	38	no	no	no	no	no	no	no	no	no	no	no	no	no	yes	no	yes	0	1	severe strongyloidiasis	2023-03-10	no	no	16	16	2023-03-10 18:44:04	2023-03-26 06:03:33	albendazole + ivermectin	yes	yes	yes	improve					37.1	72	20	93
682	2023-03-14	23:15	2023-03-14 23:36:22	Ward ศัลยกรรมชาย 1	1951-11-17	male	71.32	2023-03-13	2023-03-18	6	yes	no	no	no	no	no	no	no	no	no	no	no	no	yes	no	no	0	1	severe strongyloidiasis	2023-03-14	no	no	7	4	2023-03-15 13:22:27	2023-03-18 06:31:43	albendazole + ivermectin	yes	no	no	improve					37.3	66	20	124
683	2023-04-17	08:56	2023-04-17 09:58:05	Ward อายุรกรรมทั่วไป	1948-11-18	female	74.41	2023-04-09	2023-04-19	11	no	no	no	no	yes	yes	no	no	no	no	no	no	no	yes	no	yes	0	0	other	2023-04-17	no	no	0	2	2023-04-17 17:34:27	2023-04-18 06:57:29	ivermectin	yes	no	no	improve			2023-05-25	yes	37.9	72	26	98
684	2023-05-08	15:32	2023-05-08 15:57:11	Ward อายุรกรรมทั่วไป	1949-10-03	male	73.59	2023-05-07	2023-05-10	4	no	no	no	no	no	yes	no	no	no	no	no	no	no	no	no	no	0	0	other	2023-05-08	no	no	0	2	2023-05-09 10:28:53	2023-05-10 07:42:08	ivermectin	yes	no	no	improve					38.4	98	27	112
685	2023-05-09	09:23	2023-05-09 10:05:56	Ward พิเศษเฉลิมพระบารมี10	1950-07-01	female	72.85	2023-04-29	2023-05-23	25	no	no	no	no	no	yes	no	no	no	no	no	no	no	yes	no	no	0	1	other	2023-05-09	no	no	0	3	2023-05-10 21:44:07	2023-05-12 20:15:43	ivermectin	yes	no	yes	improve			2023-06-05	yes	38.9	102	22	104
686	2023-06-03	22:44	2023-06-04 00:08:44	Ward หูคอจมูก	1954-01-01	male	69.42	2023-05-31	2023-09-06	99	no	no	no	no	no	yes	no	no	no	no	no	no	no	no	no	no	0	0	other	2023-06-03	no	no	8	2	2023-06-04 08:30:40	2023-08-26 22:09:11	albendazole + ivermectin	yes	no	no	improve					38.1	109	24	115
687	2023-06-07	18:23	2023-06-07 18:41:16	Ward อายุรกรรมชาย 1	1946-10-26	male	76.61	2023-06-06	2023-07-03	28	yes	no	no	no	no	yes	yes	no	no	no	no	no	no	yes	no	no	0	1	severe strongyloidiasis	2023-06-07	no	yes	15	15	2023-06-07 23:43:35	2023-06-22 06:59:42	albendazole + ivermectin	yes	yes	no	improve					37.1	110	20	126
688	2023-06-08	10:32	2023-06-08 13:42:53	Ward ศัลยกรรมชาย 1	1951-01-01	male	72.43	2023-06-06	2023-06-16	11	no	no	yes	no	no	yes	no	no	no	no	no	no	no	yes	no	no	0	0	other	2023-06-08	no	no	0	8	2023-06-09 10:04:06	2023-06-16 06:28:35	ivermectin	yes	no	no	improve			2023-12-02	yes	38.2	125	34	97
689	2023-06-09	18:42	2023-06-09 20:35:48	Ward อายุรกรรมชาย 1	1937-07-01	male	85.94	2023-06-02	2023-06-22	21	no	no	yes	no	no	yes	yes	no	no	no	no	no	no	yes	no	yes	0	0	other	2023-06-09	no	no	0	13	2023-06-09 23:56:50	2023-06-22 05:40:12	ivermectin	yes	no	no	improve			2023-07-10	yes	39.9	135	25	90
690	2023-06-16	13:05	2023-06-16 14:39:12	Ward ห้องผ่าตัด	1956-03-14	male	67.26	2023-06-14	2023-06-16	3	no	no	no	no	no	no	yes	no	no	no	no	no	no	no	no	yes	0	0	other	2023-06-16	no	no						yes	no	no	improve					39.3	99	24	127
691	2023-06-22	06:14	2023-06-22 07:25:59	Ward หูคอจมูก	1961-06-15	female	62.02	2023-05-20	2023-07-29	71	yes	no	no	no	yes	no	no	no	no	no	no	yes	no	no	no	no	0	0	other	2023-06-22	no	no	0	18	2023-06-22 12:32:33	2023-07-07 07:41:05	ivermectin	yes	yes	no	improve			2024-11-21	yes	36.8	86	24	131
692	2023-06-25	14:15	2023-06-25 14:52:15	Ward อายุรกรรมทั่วไป	1963-07-09	male	59.96	2023-06-19	2023-07-04	16	no	no	no	no	no	yes	no	no	no	no	no	no	no	yes	no	yes	0	0	other	2023-06-25	no	no	0	2	2023-06-25 17:06:37	2023-06-26 07:26:16	ivermectin	no	no	no	improve			2024-02-05	yes	38.2	117	22	105
693	2023-06-29	11:29	2023-06-29 13:20:17	Ward ศัลยกรรมชาย 2	1966-12-14	male	56.54	2023-06-26	2023-07-12	17	no	no	no	no	no	yes	no	no	no	no	no	no	no	no	no	no	0	0	other	2023-06-29	no	no	3	4	2023-06-30 20:41:10	2023-07-10 20:54:47	albendazole + ivermectin	yes	no	no	improve			2023-08-05	yes	36.8	70	20	144
694	2023-06-30	09:02	2023-06-30 09:57:50	Ward Med-ICU	1943-07-01	male	80	2023-06-26	2023-08-17	53	yes	no	no	no	no	no	no	no	no	no	no	no	no	no	no	no	1	0	severe strongyloidiasis	2023-06-30	no	yes	0	14	2023-06-30 17:37:05	2023-07-13 05:43:13	ivermectin	yes	yes	yes	improve			2024-03-16	yes	37	113	24	114
695	2023-07-26	13:00	2023-07-26 14:07:44	Ward อายุรกรรมชาย 2	1966-04-11	male	57.29	2023-07-25	2023-08-01	8	no	no	no	no	no	no	yes	no	no	no	no	no	no	no	no	no	0	0	other	2023-07-26	no	no	0	7	2023-07-26 18:26:45	2023-08-01 07:31:05	ivermectin	yes	no	no	improve					37.1	74	20	101
696	2023-07-28	09:27	2023-07-28 10:17:14	Ward ศัลยกรรมหญิง	1946-01-01	female	77.57	2023-07-26	2023-07-28	3	yes	no	no	no	no	yes	no	no	no	no	no	no	no	no	no	no	0	0	other	2023-07-28	no	no	0	1	2023-07-28 15:46:55	2023-07-28 15:46:55	ivermectin	no	no	no	improve					37.6	89	24	100
697	2023-07-28	14:08	2023-07-28 15:19:06	Ward ศัลยกรรมชาย 2	1964-05-08	male	59.22	2023-07-26	2023-08-05	11	no	no	no	no	no	yes	no	no	no	no	no	no	no	no	no	no	0	0	other	2023-07-28	no	no	0	2	2023-07-29 10:13:26	2023-07-30 08:49:52	ivermectin	yes	no	no	improve			2025-10-08	yes	37.3	94	22	138
698	2023-08-02	22:31	2023-08-02 22:56:19	Ward อุบัติเหตุ	1970-03-06	male	53.41	2023-07-20	2023-08-09	21	no	no	no	no	no	no	no	no	no	no	no	no	no	yes	no	no	0	0	other	2023-08-02	no	no	0	2	2023-08-02 23:52:38	2023-08-03 20:29:46	ivermectin	yes	no	no	improve					40.4	128	28	144
699	2023-08-13	03:45	2023-08-13 07:11:35	Ward Med-ICU	1966-08-10	male	57.01	2023-08-10	2023-09-11	33	no	no	no	no	no	yes	no	no	no	no	no	yes	no	no	no	no	0	1	severe strongyloidiasis	2023-08-13	no	no	0	16	2023-08-13 10:42:37	2023-08-27 06:07:58	ivermectin	yes	yes	yes	improve					37.3	78	20	117
700	2023-08-25	12:48	2023-08-25 14:06:52	Ward Med-ICU	1946-01-05	male	77.63	2023-08-22	2023-09-21	31	no	no	no	no	no	no	no	no	no	no	no	no	no	no	no	no	0	0	other	2023-08-25	no	no	0	2	2023-08-25 18:22:15	2023-08-26 06:13:28	ivermectin	yes	yes	yes	improve			2024-04-30	yes	36.5	98	24	98
701	2023-09-06	14:06	2023-09-06 14:30:57	Ward อายุรกรรมชาย 1	1966-04-05	male	57.42	2023-08-30	2023-09-08	10	no	no	no	no	no	yes	no	no	no	no	no	no	no	no	no	no	0	0	other	2023-09-06	no	no	0	3	2023-09-06 16:15:14	2023-09-08 09:21:08	ivermectin	yes	no	no	improve			2024-06-14	yes	38.7	122	26	112
702	2023-10-14	07:26	2023-10-14 09:04:19	Ward อายุรกรรมชาย 1	1960-05-15	male	63.41	2023-10-10	2023-10-29	20	no	no	no	no	yes	yes	yes	no	no	no	no	yes	no	yes	no	yes	0	0	other	2023-10-14	no	no	0	2	2023-10-15 21:50:12	2023-10-16 08:41:52	ivermectin	yes	no	no	improve			2023-11-19	yes	36.9	107	24	122
703	2023-10-19	07:22	2023-10-19 09:07:55	Ward อายุรกรรมทั่วไป	1980-09-13	female	43.1	2023-10-17	2023-10-26	10	no	no	no	no	no	no	no	no	no	no	yes	no	no	yes	no	no	0	0	other	2023-10-19	no	no	7	8	2023-10-19 17:51:32	2023-10-26 07:34:12	albendazole + ivermectin	no	no	no	improve					36.4	137	30	70
704	2023-11-01	22:23	2023-11-01 22:52:35	Ward อายุรกรรมชาย 1	1964-06-20	male	59.36	2023-10-19	2023-11-17	30	yes	no	no	yes	no	no	no	no	no	no	yes	yes	no	no	no	no	0	0	other	2023-11-01	yes	yes	0	7	2023-11-02 11:12:20	2023-11-08 05:41:38	ivermectin	yes	yes	yes	dead	2023-11-17	yes	2023-11-17	yes	37	60	18	101
705	2023-11-09	12:37	2023-11-09 14:16:56	Ward อายุรกรรมชาย 1	1960-11-14	male	62.98	2023-11-09	2023-11-21	13	no	no	no	no	no	yes	no	no	no	no	no	no	no	yes	no	yes	0	1	severe strongyloidiasis	2023-11-09	no	no	0	12	2023-11-10 08:47:11	2023-11-21 09:10:31	ivermectin	yes	no	no	improve					39.1	117	26	95
706	2023-11-15	11:40	2023-11-15 13:52:29	Ward อายุรกรรมชาย 1	1953-01-01	male	70.87	2023-11-08	2023-11-23	16	yes	no	no	yes	no	no	yes	no	no	no	no	no	no	no	no	no	0	0	other	2023-11-15	no	no	0	7	2023-11-15 18:21:05	2023-11-22 06:18:23	ivermectin	yes	no	no	improve			2023-12-21	yes	39.2	100	24	110
707	2023-11-23	07:49	2023-11-23 09:20:51	Ward ศัลยกรรมชาย 1	1962-06-30	male	61.4	2023-10-31	2023-11-24	25	no	no	no	yes	no	yes	no	no	no	no	no	no	no	yes	no	yes	0	0	other	2023-11-23	no	no						no	no	no	improve					39.4	107	21	118
708	2023-11-23	09:05	2023-11-23 10:12:04	Ward MRCU	1960-10-24	male	63.08	2023-11-16	2023-11-29	14	no	no	yes	no	yes	yes	no	no	no	no	no	no	no	yes	no	yes	1	1	severe strongyloidiasis	2023-11-23	no	no	3	8	2023-11-23 12:59:15	2023-11-29 05:53:12	albendazole + ivermectin	yes	no	yes	not improve			2023-11-30	yes	38.1	164	35	87
709	2023-11-25	06:00	2023-11-25 08:05:17	Ward ห้องผ่าตัด	1946-07-01	female	77.4	2023-11-23	2023-12-06	14	yes	yes	no	yes	yes	yes	no	no	no	no	no	no	no	yes	no	no	0	0	other	2023-11-25	no	no	0	2	2023-11-25 12:05:19	2023-11-26 07:36:48	ivermectin	yes	no	no	improve			2023-12-19	yes	37.1	108	22	142
710	2022-01-06	08:56	2022-01-06 10:50:24	Ward ออร์โธฯชาย	1951-07-08	male	70.5	2021-12-31	2022-01-26	27	yes	no	no	no	no	no	no	no	no	no	no	no	no	no	no	no	0	0	other	2022-01-06	no	no	0	21	2022-01-06 14:04:19	2022-01-26 08:50:41	ivermectin	yes	no	no	improve					37.3	67	20	131
711	2022-01-16	22:01	2022-01-16 23:15:13	Ward พิเศษเฉลิมพระบารมี10	1948-10-02	male	73.29	2022-01-15	2022-01-19	5	no	no	no	yes	no	no	no	no	no	no	yes	no	no	no	no	no	0	0	other	2022-01-16	no	no	3	2	2022-01-17 15:07:19	2022-01-19 09:21:51	albendazole + ivermectin	no	no	no	improve					37.2	109	108	101
712	2022-01-29	08:49	2022-01-29 10:00:43	Ward อายุรกรรมชาย 1	1955-02-16	male	66.95	2022-01-23	2022-02-03	12	yes	yes	no	no	no	no	no	no	no	yes	no	yes	no	no	no	no	0	0	other	2022-01-29	no	no	0	5	2022-01-29 17:47:40	2022-02-02 08:36:10	ivermectin	yes	no	no	improve					37.1	82	20	113
713	2022-02-02	09:21	2022-02-02 11:20:06	Ward ศัลยกรรมชาย 2	1958-12-03	male	63.17	2022-01-22	2022-02-05	15	no	yes	no	no	no	yes	no	no	no	no	no	no	no	no	no	no	0	0	other	2022-02-02	no	no						yes	no	no	improve					37.7	76	20	112
714	2022-02-07	07:21	2022-02-07 09:17:19	Ward อายุรกรรมหญิง	1944-05-02	female	77.77	2022-02-02	2022-04-01	59	no	no	yes	yes	no	no	no	no	no	no	no	no	no	yes	no	no	0	0	other	2022-02-07	no	yes	0	22	2022-02-07 21:53:46	2022-02-28 22:10:03	ivermectin	yes	yes	no	improve			2022-09-16	yes	37.3	70	20	105
715	2022-02-11	09:36	2022-02-11 11:11:00	Ward พิเศษเฉลิมพระบารมี10	1944-01-01	male	78.11	2022-02-04	2022-02-12	9	no	no	no	yes	no	no	no	no	no	no	no	no	no	yes	no	no	0	0	other	2022-02-11	no	no	0	1	2022-02-11 19:58:04	2022-02-11 19:58:04	ivermectin	no	no	no	improve					36.8	73	20	130
716	2022-04-08	15:56	2022-04-08 17:15:51	Ward อายุรกรรมชาย 2	1957-07-01	male	64.77	2022-04-02	2022-04-12	11	no	no	no	no	no	yes	yes	no	no	no	no	no	no	no	no	no	0	0	other	2022-04-08	no	no	0	2	2022-04-08 23:55:43	2022-04-09 18:30:29	ivermectin	no	no	no	improve			2022-04-18	yes	37.2	66	22	100
717	2022-04-25	10:53	2022-04-25 13:19:20	Ward อายุรกรรมชาย 1	1935-01-03	male	87.31	2022-04-23	2022-05-08	16	yes	yes	no	no	no	no	no	no	no	no	no	no	no	no	no	no	0	0	other	2022-04-25	no	yes	0	12	2022-04-25 23:36:58	2022-05-07 06:04:10	ivermectin	yes	yes	no	dead	2022-05-08	yes	2022-05-08	yes	38.4	102	25	108
718	2022-06-14	09:48	2022-06-14 11:20:28	Ward อายุรกรรมชาย 1	1944-05-27	male	78.05	2022-05-30	2022-06-14	16	no	no	yes	no	yes	yes	no	no	no	no	no	yes	no	yes	no	no	0	0	other	2022-06-14	no	no						yes	no	no	improve			2022-06-27	yes	36.8	92	22	100
719	2022-06-21	11:02	2022-06-21 13:27:20	Ward อายุรกรรมชาย 1	1951-07-01	male	70.97	2022-06-17	2022-06-22	6	no	no	yes	no	no	no	no	no	no	no	no	no	no	no	no	no	0	1	severe strongyloidiasis	2022-06-21	yes	no	2	2	2022-06-21 17:54:47	2022-06-22 06:00:57	albendazole + ivermectin	yes	yes	yes	dead	2022-06-22	yes	2022-06-22	yes	39.6	98	25	138
720	2022-07-19	11:11	2022-07-19 13:40:09	Ward SICU	1963-12-30	male	58.55	2022-07-15	2022-08-31	48	no	no	no	no	no	no	no	no	no	no	no	no	no	no	no	no	0	0	other	2022-07-19	yes	no	0	5	2022-08-01 18:34:27	2022-08-05 08:18:05	ivermectin	yes	yes	yes	improve			2022-11-16	yes	37.2	82	33	115
721	2022-07-26	23:23	2022-07-26 23:58:34	Ward อายุรกรรมชาย 2	1966-02-28	male	56.41	2022-07-18	2022-08-03	17	no	no	no	no	no	yes	no	no	no	no	no	no	no	yes	no	yes	0	1	severe strongyloidiasis	2022-07-26	no	no	0	7	2022-07-27 01:45:33	2022-08-02 06:19:55	ivermectin	yes	no	no	improve			2022-12-17	yes	37.6	95	22	108
722	2022-08-24	10:15	2022-08-24 11:53:23	Ward ออร์โธฯหญิง/พิเศษ	1952-09-14	female	69.94	2022-08-19	2022-08-31	13	no	no	no	no	no	no	no	no	no	no	no	no	no	no	no	no	0	0	other	2022-08-24	no	no	0	7	2022-08-24 20:41:15	2022-08-31 09:12:13	ivermectin	no	no	no	improve					37.4	112	22	109
723	2022-09-09	13:40	2022-09-09 15:57:51	Ward อายุรกรรมชาย 1	1959-03-01	male	63.53	2022-09-08	2022-09-28	21	yes	no	no	no	yes	yes	no	no	no	no	no	no	no	no	no	no	0	0	severe strongyloidiasis	2022-09-09	no	no	1	10	2022-09-10 00:27:58	2022-09-21 05:54:09	albendazole + ivermectin	yes	no	no	improve					37.6	84	24	95
724	2022-09-09	15:09	2022-09-09 15:58:12	Ward อายุรกรรมชาย 1	1953-07-01	male	69.19	2022-09-07	2022-10-01	25	no	no	yes	yes	no	yes	no	no	no	no	no	no	no	no	no	no	0	0	other	2022-09-09	no	no	16	16	2022-09-10 16:03:10	2022-09-25 17:54:21	albendazole + ivermectin	yes	yes	no	improve			2022-11-24	yes	36.9	102	20	102
725	2022-09-21	09:20	2022-09-21 09:54:21	Ward ตา	1984-07-04	female	38.21	2022-09-19	2022-09-24	6	no	no	no	no	no	no	no	no	no	no	yes	no	no	no	no	no	0	0	other	2022-09-21	no	no	0	3	2022-09-21 14:41:26	2022-09-23 20:26:52	ivermectin	yes	no	no	improve					37.3	84	22	142
726	2022-09-23	07:38	2022-09-23 09:19:03	Ward อายุรกรรมชาย 2	1948-01-01	male	74.73	2022-09-22	2022-10-06	15	no	no	no	no	no	no	yes	no	no	no	no	no	no	no	no	no	0	0	other	2022-09-23	no	no	0	7	2022-09-23 18:17:58	2022-10-03 07:36:33	ivermectin	yes	no	no	improve					36.9	69	20	96
727	2022-09-29	15:04	2022-09-29 15:55:21	Ward Med-ICU	1952-01-05	male	70.73	2022-09-28	2022-10-08	11	no	no	no	yes	no	no	no	no	no	no	no	no	no	yes	no	yes	1	1	other	2022-09-29	no	no	1	9	2022-09-30 09:55:27	2022-10-08 08:03:52	albendazole + ivermectin	yes	yes	yes	improve			2022-11-14	yes	38.9	104	24	100
728	2022-10-07	08:17	2022-10-07 09:40:12	Ward ศัลยกรรมชาย 2	1942-10-07	male	80	2022-10-06	2022-10-11	6	no	no	no	yes	no	yes	no	no	no	no	no	no	no	no	no	no	0	0	other	2022-10-07	no	no						no	no	no	improve					37.5	95	28	134
729	2022-10-14	16:20	2022-10-14 16:55:09	Ward ศัลยกรรมชาย 2	1951-05-11	male	71.43	2022-10-14	2022-10-21	8	no	no	no	no	no	yes	yes	no	no	no	no	no	no	no	no	no	0	0	other	2022-10-14	no	no	0	2	2022-10-14 20:09:32	2022-10-15 17:36:10	ivermectin	yes	no	no	improve					37	76	22	95
730	2022-10-28	07:05	2022-10-28 09:00:06	Ward ห้องผ่าตัด	1950-01-01	male	72.82	2022-10-26	2022-11-01	7	no	no	no	no	no	yes	no	no	no	no	no	no	no	yes	no	no	0	0	other	2022-10-28	no	no	0	2	2022-10-28 14:55:27	2022-10-29 08:50:34	ivermectin	yes	no	no	improve			2023-09-09	yes	38.3	80	26	88
731	2022-11-09	07:53	2022-11-09 09:09:51	Ward พิเศษเฉลิมพระบารมี10	1939-08-23	male	83.21	2022-11-08	2022-11-10	3	no	no	no	no	no	no	yes	no	no	no	no	no	no	yes	no	yes	0	0	other	2022-11-09	no	no	0	1	2022-11-10 11:49:50	2022-11-10 11:49:50	ivermectin	yes	no	no	improve			2023-03-13	yes	37	96	20	90
732	2022-11-23	14:47	2022-11-23 15:24:36	Ward ศัลยกรรมชาย 1	1957-09-25	male	65.16	2022-11-20	2022-11-25	6	no	no	no	no	no	yes	no	no	no	no	no	no	no	yes	yes	yes	0	0	other	2022-11-23	no	no	1	0	2022-11-24 19:57:28	2022-11-24 19:57:28	albendazole	yes	no	no	improve					37.8	78	21	131
733	2022-12-14	11:10	2022-12-14 11:58:07	Ward อายุรกรรมชาย 1	1959-03-02	male	63.79	2022-12-09	2022-12-23	15	no	no	no	no	no	no	no	no	no	no	no	no	no	no	no	no	0	0	other	2022-12-14	no	no	7	8	2022-12-16 13:22:15	2022-12-23 05:35:54	albendazole + ivermectin	yes	no	no	improve			2023-10-08	yes	36.8	71	20	103
734	2022-12-22	09:08	2022-12-22 09:47:52	Ward พิเศษเฉลิมพระบารมี10	1961-05-28	male	61.57	2022-12-15	2023-01-10	27	no	no	no	no	no	yes	no	no	no	no	yes	no	no	no	no	no	0	0	other	2022-12-22	no	no	0	16	2022-12-20 17:02:07	2023-01-04 07:34:22	ivermectin	no	no	no	improve					37.7	77	24	112
735	2022-12-23	07:50	2022-12-23 09:11:55	Ward พิเศษเฉลิมพระบารมี 9	1935-04-09	male	87.71	2022-12-20	2023-01-03	15	no	yes	no	yes	no	no	no	no	no	no	no	no	no	yes	no	no	0	0	other	2022-12-23	no	no	11	2	2022-12-23 17:58:55	2023-01-03 07:26:54	albendazole + ivermectin	yes	no	no	improve			2024-10-20	yes	38.3	90	20	128
[truncated: 14 more columns]

## Sheet: Lists
IndicationPrimary	Community diarrhea
	Nosocomial diarrhea
	Screening before immunosuppression
	Evaluation of eosinophilia
	Cancer screening/workup
	Suspected other parasitic infection
	Other/Incidental
	Unknown
	Suspected severe strongyloidiasis
ImmunosuppPlan	Steroid
	Chemotherapy
	Transplant
	Biologic
	Other
	None/Unknown

## Sheet: Dictionary
Variable name	Variable label	Description	Type	Coding / Format	Domain
hn	Hospital number	Unique hospital identifier for each patient	String	Hospital ID	Identification
an	Admission number	Unique admission episode number	String	One patient may have multiple AN	Identification
ward	Ward	Hospital ward at time of Strongyloides test	Categorical	Text	Identification
adm_d	Admission date	Date of hospital admission	Date	YYYY-MM-DD	Admission
disc_d	Discharge date	Date of hospital discharge	Date	YYYY-MM-DD	Admission
los	Length of stay	Total number of hospital days	Numeric	Days	Admission
bdate	Birth date	Date of birth	Date	YYYY-MM-DD	Demographic
age	Age	Age at admission (years)	Numeric	Years	Demographic
sex	Sex	Biological sex	Categorical	Male / Female	Demographic
date_rq	Date of test request	Date Strongyloides test was ordered	Date	YYYY-MM-DD	Diagnosis
date_diag	Diagnosis date	Date of Strongyloides diagnosis	Date	YYYY-MM-DD	Diagnosis
dm	Diabetes mellitus	Presence of diabetes mellitus	Binary	Yes / No	Comorbidity
ckd	Chronic kidney disease	Presence of CKD	Binary	Yes / No	Comorbidity
copd	COPD	Chronic obstructive pulmonary disease	Binary	Yes / No	Comorbidity
heart_disease	Chronic heart disease	Structural or ischemic heart disease	Binary	Yes / No	Comorbidity
cirrhosis	Cirrhosis	Presence of liver cirrhosis	Binary	Yes / No	Comorbidity
solid_malignancy	Solid malignancy	Presence of solid tumor	Binary	Yes / No	Comorbidity
hemato_malignancy	Hematologic malignancy	Presence of leukemia, lymphoma, etc.	Binary	Yes / No	Comorbidity
solid_organ_transplant	Solid organ transplant	History of solid organ transplantation	Binary	Yes / No	Comorbidity
stemcell_transplant	Stem cell transplant	History of hematopoietic stem cell transplantation	Binary	Yes / No	Comorbidity
hiv	HIV infection	Documented HIV infection	Binary	Yes / No	Comorbidity
autoimmune	Autoimmune disease	Presence of autoimmune disease	Binary	Yes / No	Comorbidity
pregnancy	Pregnancy status	Pregnancy at time of diagnosis	Binary	Yes / No	Comorbidity
corticosteroid_60day	Corticosteroid exposure	Received corticosteroids within 60 days prior to diagnosis	Binary	Yes / No	Immunosuppression
immunosuppressived_60day	Immunosuppressive agent exposure	Received non-steroid immunosuppressive agents within 60 days	Binary	Yes / No	Immunosuppression
cmt_60day	Chemotherapy exposure	Received chemotherapy within 60 days prior to diagnosis	Binary	Yes / No	Immunosuppression
NEWS	NEWS score	National Early Warning Score at diagnosis	Numeric	Score	Severity
vasopressor	Vasopressor use	Vasopressor use on diagnosis date	Binary	Yes / No	Severity
bacteremia	Bacteremia	Positive blood culture within −2 to +7 days of diagnosis	Binary	Yes / No	Severity
sum_albendazole	Albendazole duration	Total duration of albendazole therapy	Numeric	Days	Treatment
sum_ivermectin	Ivermectin duration	Total duration of ivermectin therapy	Numeric	Days	Treatment
group_anti_parasitic	Antiparasitic regimen	Type of anti-parasitic treatment received	Categorical	Albendazole / Ivermectin / Combination / None	Treatment
antibiotic_7day	Antibiotic within 7 days	Received antibiotics within 7 days after diagnosis	Binary	Yes / No	Treatment
ventilator_7day	Mechanical ventilation within 7 days	Required mechanical ventilation within 7 days	Binary	Yes / No	Treatment
icu_7day	ICU admission within 7 days	ICU admission within 7 days after diagnosis	Binary	Yes / No	Treatment
inhospital_death	In-hospital mortality	Death during hospitalization	Binary	Yes / No	Outcome
date_death	Date of in-hospital death	Date of death during hospitalization	Date	YYYY-MM-DD	Outcome
death_moph	Death registry status	Death recorded in national registry	Binary	Yes / No	Outcome
date_death_moph	Date of registry death	Date of death from national registry	Date	YYYY-MM-DD	Outcome
